# Supplementary material for: Cross-Species Meta-Analysis of Transcriptomic Data in Combination With Supervised Machine Learning Models Identifies the Common Gene Signature of Lactation Process
Source: Front Genet. 2018 Jul 12;9:235. doi: 10.3389/fgene.2018.00235 (PMC6052129; doi:10.3389/fgene.2018.00235)
Supplement: DATA SHEET S1 — Common genes among three different datasets. [file Data_Sheet_1.CSV]

11-Sep
9-Sep
A2M
AADAT
AAMP
AASDHPPT
AATF
ABCA1
ABCB8
ABCC5
ABCE1
ABCG2
ABHD10
ABHD11
ABHD2
ABHD5
ABHD8
ABI3
ABR
ABT1
ABTB1
ACADM
ACADS
ACADVL
ACAT1
ACAT2
ACE2
ACHE
ACLY
ACO1
ACO2
ACOT9
ACP1
ACP6
ACSL5
ACSL6
ACTA1
ACTB
ACTG1
ACTG2
ACTL6A
ACTN1
ACTR1A
ACTR1B
ACTR2
ACTR3
ACVR2B
ACY1
ACYP1
ADA
ADAM2
ADAMTS4
ADAMTS8
ADAMTSL4
ADAR
ADCY6
ADD3
ADIPOR1
ADNP
ADPRHL2
ADRB2
ADRBK1
ADSL
ADSS
AEBP1
AFF1
AFTPH
AGER
AGT
AGTRAP
AHCY
AHCYL1
AHSA1
AIF1
AIG1
AIP
AK1
AK2
AKAP13
AKAP3
AKAP8L
AKIRIN1
AKR1A1
AKR1B1
AKR7A2
AKT1
ALAS1
ALAS2
ALB
ALDH1L1
ALDH2
ALDH3B1
ALDH7A1
ALDH9A1
ALDOA
ALDOC
ALG2
ALG3
ALG5
ALKBH3
ALKBH4
ALKBH7
ALKBH8
ALOX15B
ALPI
ALPL
AMBP
AMD1
AMOTL2
AMT
AMZ2
ANGPTL2
ANK1
ANK3
ANKIB1
ANKRA2
ANKRD1
ANKRD22
ANKRD46
ANP32B
ANPEP
ANXA11
ANXA2
ANXA4
ANXA8
AOX1
AP1S1
AP2M1
AP3B1
AP3D1
APBA3
APBB1
APBB1IP
APEH
APEX1
APLP1
APOA4
APOB
APOC2
APOD
APOH
APOM
APOOL
APP
APTX
AQR
ARF1
ARF2
ARFGAP1
ARFGAP2
ARFIP1
ARFRP1
ARG2
ARHGAP24
ARHGAP29
ARHGDIA
ARHGDIB
ARID4B
ARID5A
ARIH2
ARL10
ARL2
ARL2BP
ARL3
ARL5A
ARL6IP1
ARL6IP4
ARL8A
ARMC1
ARMC8
ARMCX1
ARPC1A
ARPC1B
ARPC5
ARPC5L
ARRB1
ARRB2
ARSI
ART4
ART5
ARV1
ASAH1
ASB14
ASB15
ASB2
ASB6
ASGR1
ASGR2
ASMTL
ASNS
ASNSD1
ASRGL1
ASS1
ATF1
ATF4
ATG12
ATG2A
ATIC
ATP1A1
ATP1B3
ATP2C1
ATP2C2
ATP5A1
ATP5B
ATP5C1
ATP5D
ATP5E
ATP5G1
ATP5G2
ATP5G3
ATP5H
ATP5I
ATP5L
ATP5O
ATP6V0C
ATP6V0D2
ATP6V1A
ATP6V1D
ATP6V1E1
ATP6V1H
ATPIF1
ATXN10
ATXN2
AUP1
AVPI1
B3GAT1
B3GAT3
B3GNT1
B3GNT5
B4GALT1
B4GALT2
B4GALT3
BAD
BAG1
BAG2
BAG3
BAG4
BAIAP2
BANF1
BASP1
BAT1
BAT3
BAT5
BAX
BAZ1A
BAZ2A
BBS2
BCAP31
BCAR1
BCAR3
BCAT2
BCKDHA
BCKDK
BCL10
BCL2L1
BCL2L2
BCL6
BCL7B
BCS1L
BDH1
BGLAP
BICD2
BIN1
BIN3
BLVRB
BMI1
BMP15
BMP4
BMP5
BNIP1
BNIP3
BOLA3
BOP1
BPI
BPNT1
BRD2
BRF2
BRP44L
BRWD1
BSDC1
BTAF1
BTBD6
BTF3
BTG1
BTG3
BTRC
BUB3
BXDC2
BYSL
BZW2
C1D
C1QA
C1QB
C1QBP
C1QC
C1QTNF3
C1QTNF5
C1R
C1S
C2
C3
C4A
C5
C5ORF32
CABC1
CACNA1G
CACNA1H
CACNG8
CALD1
CALM1
CALM2
CALR
CAMK2B
CAMK2D
CAMK2G
CAMK2N1
CAMLG
CAPG
CAPN2
CAPNS1
CAPSL
CAPZA1
CAPZA2
CAPZB
CARF
CARHSP1
CASP3
CASP6
CASQ2
CAST
CATSPER2
CAV1
CAV3
CBARA1
CBX3
CBX8
CCAR1
CCBP2
CCDC102A
CCDC109B
CCDC117
CCDC22
CCDC23
CCDC25
CCDC45
CCDC47
CCDC49
CCDC58
CCDC65
CCDC71
CCDC72
CCDC76
CCDC82
CCDC88C
CCDC97
CCL2
CCL5
CCNA2
CCNB1
CCNC
CCND3
CCNE2
CCNH
CCNL2
CCR1
CCR8
CCRK
CCRN4L
CCT2
CCT3
CCT4
CCT5
CCT6A
CCT8
CD14
CD151
CD164
CD2
CD200
CD2AP
CD2BP2
CD36
CD37
CD3G
CD4
CD44
CD48
CD55
CD63
CD68
CD81
CD9
CDC26
CDC42
CDC42BPG
CDC42EP2
CDC42SE2
CDC5L
CDC73
CDH1
CDH13
CDH2
CDH22
CDK10
CDK2
CDK2AP2
CDK4
CDK5R1
CDKN2C
CDKN2D
CDR2
CDR2L
CEACAM1
CEBPA
CEBPB
CECR5
CENPM
CES2
CETN2
CFDP1
CFL1
CFLAR
CGN
CHCHD3
CHCHD6
CHD2
CHD4
CHIC2
CHID1
CHRNA3
CHRNB1
CHST1
CHSY1
CHUK
CIAPIN1
CIDEA
CIITA
CIRBP
CISD1
CITED1
CITED2
CKM
CKMT1
CLCN1
CLCN2
CLCN5
CLCN7
CLDN1
CLDN3
CLIC1
CLIP1
CLK3
CLN3
CLPB
CLPP
CLPTM1
CLSTN1
CLSTN3
CLTA
CLU
CNBP
CNDP2
CNIH
CNIH4
CNN1
CNOT3
CNOT7
CNP
COG7
COIL
COL11A2
COL12A1
COL1A1
COL3A1
COL4A1
COL6A1
COL6A2
COL6A3
COL8A1
COMMD3
COMMD4
COMMD5
COMMD7
COMMD8
COMP
COMT
COPE
COPG
COPS4
COPS6
COPS7A
COPZ1
COQ2
COQ3
COQ6
COQ7
COQ9
CORO1B
CORO7
COTL1
COX16
COX17
COX5A
COX6A2
COX7A2
CPD
CPNE3
CPSF1
CPSF2
CPSF3
CPSF3L
CPSF6
CPT2
CRABP2
CRAT
CREB3L1
CREB3L2
CREBL1
CREM
CRIP2
CRIPT
CRTAC1
CRYAA
CRYAB
CRYBA1
CRYBA2
CRYBA4
CRYBB1
CRYBB2
CRYBB3
CRYGB
CRYGC
CRYL1
CRYM
CS
CSDA
CSF1
CSF1R
CSN2
CSNK1A1
CSNK1G3
CSNK2A1
CSPG5
CSRP2
CSRP2BP
CST3
CST6
CSTF1
CTBP1
CTBP2
CTGF
CTNNA1
CTNNB1
CTNNBIP1
CTNNBL1
CTPS
CTSA
CTSB
CTSC
CTSD
CTSH
CTSK
CTSS
CTSZ
CTTNBP2NL
CUTA
CUTC
CXCL12
CXCL14
CXCL3
CXCR4
CXCR6
CXXC1
CXXC5
CYB5B
CYBA
CYBB
CYGB
CYP11A1
CYP20A1
CYP2E1
DAAM1
DAD1
DAG1
DAK
DAXX
DAZAP2
DBN1
DBP
DCAF6
DCAKD
DCC
DCDC2
DCLK1
DCN
DCPS
DCT
DCTN5
DDIT3
DDR1
DDX1
DDX17
DDX39
DDX47
DDX5
DDX50
DDX56
DEGS1
DEM1
DERL1
DERL3
DES
DFFA
DGAT2
DHCR24
DHDDS
DHPS
DHRS1
DHX30
DHX40
DIABLO
DIAPH1
DLC1
DLD
DLX5
DMAP1
DNAJA1
DNAJA2
DNAJB1
DNAJB12
DNAJB6
DNAJC11
DNAJC13
DNAJC14
DNASE1L1
DNMT1
DNMT3A
DNPEP
DOCK6
DPH2
DPH5
DPM2
DPP3
DPP4
DPP7
DPT
DPYSL3
DPYSL5
DR1
DRAP1
DRG1
DSC2
DSCR3
DSN1
DSP
DSTN
DTNB
DTNBP1
DTX2
DUSP12
DUSP14
DUSP27
DUSP3
DUSP6
DUT
DVL3
DYNLL1
DYNLRB1
DYNLT1
DYSF
E2F1
E2F6
EAF2
EBP
EBPL
ECE1
ECE2
ECSIT
EDEM3
EDF1
EDN1
EED
EEF1A1
EEF1B2
EEF1D
EEF1E1
EEF2
EFHD2
EFNA1
EFNA4
EFNB1
EGR4
EHF
EHMT2
EIF1
EIF2B2
EIF2C3
EIF2S1
EIF3G
EIF3H
EIF3I
EIF4A1
EIF4A2
EIF4A3
EIF4B
EIF5A
ELAC1
ELAVL1
ELF1
ELF2
ELMO1
ELN
ELOF1
ELOVL5
EMCN
EMD
EME1
EMID1
EMP3
ENDOG
ENG
ENO1
ENPEP
ENPP3
ENSA
ENTPD1
ENY2
EP300
EPAS1
EPCAM
EPHB6
EPHX2
EPN2
EPN3
EPOR
EPS8L2
ERAF
ERCC5
ERCC8
ERRFI1
ESAM
ESR1
ETFB
ETHE1
ETV1
ETV4
EWSR1
EXOC2
EXOC3
EXOC7
EXOSC5
EXOSC8
EXOSC9
EXT1
F9
FABP1
FABP3
FABP4
FADD
FADS2
FAM107B
FAM108B1
FAM123A
FAM134A
FAM13A1
FAM160A2
FAM3A
FAM40A
FARS2
FASN
FAT1
FBL
FBLN1
FBLN5
FBN1
FBP2
FBXL12
FBXL2
FBXL5
FBXO17
FBXO28
FBXO32
FBXO9
FBXW9
FCAR
FCER1G
FCGR3A
FCGRT
FDPS
FDXR
FGD1
FGD2
FGD3
FGD5
FGF1
FGF10
FGF8
FGFR1
FGFR4
FGL1
FGL2
FHL3
FIS1
FIZ1
FKBP11
FKBP14
FKBP3
FKBP4
FKBP5
FLCN
FLI1
FLII
FLNA
FLOT2
FMOD
FNTA
FNTB
FOLR1
FOLR2
FOS
FOSL2
FOXA3
FPGS
FREQ
FRZB
FST
FTH1
FTL
FTS
FUK
FURIN
FUS
FUT8
FXYD2
FXYD6
FZD1
FZD3
G6PD
GAA
GAB1
GABARAPL1
GABARAPL2
GADD45A
GADD45G
GAK
GALC
GALE
GALNT1
GALT
GAMT
GAP43
GAPDH
GAPVD1
GARS
GAS2
GAS6
GAS7
GATA3
GATAD2A
GCLC
GCLM
GCM1
GCNT2
GCSH
GDAP1L1
GDI1
GDI2
GEFT
GGA1
GGPS1
GGTA1
GHDC
GHITM
GIPC1
GIPR
GIT1
GJA5
GJB3
GJB6
GKAP1
GLB1
GLO1
GLRX2
GLT25D1
GLT8D1
GLTP
GLTSCR2
GLUL
GMFG
GNA11
GNAI1
GNAI3
GNAO1
GNAT1
GNB2
GNB2L1
GNG11
GNL1
GNL2
GNMT
GNPAT
GOLGA2
GOSR1
GOT1
GOT2
GP2
GPAA1
GPBP1
GPD1
GPI
GPM6B
GPNMB
GPR114
GPR177
GPR68
GPR89
GPRASP1
GPX1
GPX3
GRAMD1A
GRAMD1C
GRAMD3
GRB10
GRIA4
GRPEL1
GRTP1
GSK3A
GSK3B
GSS
GSTA2
GSTA4
GSTK1
GSTM1
GSTO1
GSTP1
GSTT1
GTF2H5
GTF2I
GTPBP4
GUK1
GZMB
H2AFJ
H2AFX
H2AFY
H2AFZ
H3F3B
HADH
HADHA
HADHB
HAND1
HAT1
HBP1
HBS1L
HBXIP
HDAC10
HDAC2
HDAC3
HDAC5
HDHD2
HDHD3
HERC1
HERC6
HES1
HES5
HEXIM1
HEXIM2
HEYL
HGF
HGS
HIBCH
HINT1
HIVEP1
HMBS
HMGA1
HMGB2
HMGCL
HMGN3
HMOX1
HNRNPA1
HNRNPL
HNRNPUL1
HNRPD
HNRPM
HOOK2
HOOK3
HOXA4
HOXA9
HOXB7
HOXC6
HPD
HPN
HPRT1
HPSE
HRSP12
HS1BP3
HS2ST1
HS3ST6
HSD11B1
HSD11B2
HSD17B1
HSD17B10
HSD17B11
HSD17B12
HSD17B2
HSD17B7
HSD3B1
HSF1
HSPA14
HSPA8
HSPB1
HSPB3
HSPB8
HSPBAP1
HSPD1
HSPH1
HTRA1
HUS1
HUWE1
HYAL1
IARS2
ICA1
ICAM1
ID1
ID2
IDH2
IDH3B
IDH3G
IER2
IFI30
IFNGR2
IFRD2
IFT122
IFT20
IFT57
IFT88
IGF1
IGF1R
IGF2R
IGFBP1
IGFBP2
IGFBP4
IGFBP6
IGJ
IGSF9
IK
IL10RB
IL16
IL17RC
IL18
IL18RAP
IL22RA2
IL6
ILF2
ILF3
IMMT
IMP3
IMPA1
IMPDH1
IMPDH2
ING2
ING4
INSL3
INTS12
INTS5
IPO13
IPO5
IQCB1
IQGAP1
IRF2
IRF2BP1
IRF3
IRF7
IRF9
IRX1
IRX2
IRX3
ISG20L2
ITFG3
ITGAM
ITGB1
ITGB1BP1
ITGB3BP
ITGB5
ITIH4
IVD
IVNS1ABP
JAGN1
JAK1
JAKMIP2
JMJD5
JSRP1
JUN
JUP
KANK4
KBTBD10
KCNA7
KCNJ8
KCNK1
KCNMA1
KCNN2
KCNN4
KCTD11
KCTD13
KCTD5
KDELR1
KDELR2
KDM5B
KDR
KEAP1
KHDRBS1
KHK
KIF20A
KIF3B
KIF3C
KIF5A
KIF5B
KLC4
KLF6
KLHDC2
KLHDC3
KLHL13
KLHL22
KLHL24
KLK14
KLRD1
KPNA2
KRT17
KRT18
KRT19
KRT5
KRT8
KRTDAP
KYNU
L3MBTL2
LALBA
LAMA2
LAMA4
LAMC1
LAMP2
LAPTM4A
LAPTM4B
LAPTM5
LARP7
LARS
LARS2
LAS1L
LASP1
LAT
LAT2
LDB1
LDB2
LDB3
LDHA
LDLRAP1
LECT2
LENG1
LEO1
LGALS1
LGALS9
LGMN
LGTN
LHFPL1
LIG3
LIMA1
LIMD2
LIMK2
LIMS1
LIN7B
LIPA
LIPC
LIPE
LIX1L
LMAN1
LMBRD1
LMF2
LMNA
LMO4
LMO7
LMOD2
LONP1
LONP2
LOXL2
LOXL3
LPL
LRP10
LRP4
LRPAP1
LRRC17
LRRC28
LRRC51
LRRN2
LSG1
LSM14A
LSM4
LSM8
LSS
LTA
LTA4H
LTBP1
LTBR
LTF
LTV1
LUC7L3
LUM
LUZP1
LUZP5
LY6G6C
LY96
LYPLA1
LZTFL1
M6PR
MACROD1
MAF
MAF1
MAGMAS
MAL
MAN2B1
MANBA
MAOB
MAP1B
MAP1D
MAP2
MAP2K6
MAP3K12
MAPK1
MAPK13
MAPK3
MAPK6
MAPK8IP1
MAPK9
MAT2A
MATN2
MATN3
MATN4
MATR3
MAX
MB
MBD1
MBD2
MBD4
MBNL2
MBNL3
MBP
MCAM
MCEE
MCFD2
MCM5
MCM6
MCOLN1
MDH1
MDH2
MDM2
MDP-1
MED21
MED28
MED29
MED4
MED6
MESDC2
METAP1
METAP2
METTL9
MFAP2
MFAP3
MFAP4
MFN1
MGAT1
MGAT4B
MGLL
MGST3
MIA
MID1IP1
MIER1
MIF
MINA
MIPEP
MKI67IP
MKNK1
MKRN1
MLF2
MLLT6
MMACHC
MMD
MME
MMP13
MMP14
MMP7
MOCS2
MOGAT1
MON1A
MORF4L2
MOSPD1
MOV10
MPEG1
MPST
MPZL1
MREG
MRGPRF
MRLC2
MRM1
MRPL10
MRPL16
MRPL18
MRPL19
MRPL2
MRPL20
MRPL21
MRPL3
MRPL30
MRPL32
MRPL35
MRPL37
MRPL4
MRPL42
MRPL45
MRPL48
MRPL55
MRPL9
MRPS12
MRPS17
MRPS18B
MRPS26
MRPS28
MRPS34
MRPS35
MRPS36
MRTO4
MS4A7
MSH2
MSN
MSR1
MST1
MSX1
MTA2
MTCH1
MTCH2
MTDH
MTF2
MTFR1
MTMR9
MTSS1L
MTX1
MUC1
MUS81
MUT
MUTYH
MX1
MX2
MXD3
MXD4
MYBPC1
MYH6
MYH9
MYL1
MYL2
MYL3
MYL9
MYLK
MYO10
MYO1C
MYOM2
MYOZ1
MYST1
NAAA
NAB2
NACA
NADSYN1
NAGK
NAP1L1
NAP1L5
NAPA
NARS
NCAM1
NCAPH2
NCF2
NCF4
NCL
NCR3
NDFIP1
NDN
NDOR1
NDP
NDRG2
NDST2
NDUFA1
NDUFA2
NDUFA4
NDUFA5
NDUFA7
NDUFA8
NDUFAB1
NDUFB2
NDUFB3
NDUFB5
NDUFB6
NDUFB7
NDUFB8
NDUFB9
NDUFC2
NDUFS1
NDUFS3
NDUFS4
NDUFS5
NDUFS7
NDUFS8
NDUFV1
NDUFV2
NDUFV3
NECAP1
NECAP2
NEDD1
NEDD4
NEDD8
NET1
NF1
NFATC4
NFE2L1
NFIA
NFIC
NFKBIA
NFKBIL1
NFYB
NFYC
NGDN
NGRN
NHLH2
NHLRC1
NID1
NIP30
NIPA2
NKIRAS2
NKRF
NLE1
NLN
NME1
NME3
NMRAL1
NMT1
NNT
NOL9
NOLA1
NONO
NOS3
NOTCH1
NOTCH4
NOV
NP
NPC2
NPM1
NPPA
NPR2
NPY
NQO1
NR1H2
NR2C2
NR2F1
NR2F2
NR2F6
NR3C2
NR4A1
NRBF2
NRBP2
NRD1
NRF1
NRM
NRN1
NRP1
NSF
NSMCE4A
NT5C3
NT5E
NTHL1
NTRK2
NUBP2
NUCB1
NUCKS1
NUDCD2
NUDT12
NUDT14
NUDT16
NUDT16L1
NUDT2
NUMA1
NUP160
NUP85
NUP88
NXF1
OASL
OAT
OAZ1
OBFC2B
ODC1
OGN
OGT
OIT3
OLFML3
OMD
OPRS1
OPTN
ORAI1
ORC4L
OSBPL2
OSGEP
OSTF1
OTC
OTUB1
OTUD1
OXA1L
P2RX5
P2RY2
P4HA1
P4HA2
P4HA3
P4HB
P76
PA2G4
PABPC1
PAFAH1B1
PAFAH1B2
PAIP1
PAK1IP1
PAK4
PALMD
PAM
PAN2
PAPD4
PAQR3
PARK7
PARP16
PARP6
PARVA
PARVG
PAWR
PAX6
PAXIP1
PBXIP1
PCBP4
PCGF1
PCK2
PCNP
PCP4
PCP4L1
PCTP
PCYOX1
PCYT2
PDCD2
PDCD6
PDCL
PDDC1
PDE1B
PDE5A
PDE6D
PDE9A
PDGFB
PDGFRL
PDHB
PDIA3
PDIA5
PDIA6
PDK4
PDLIM1
PDLIM3
PDLIM7
PDPN
PDRG1
PDS5A
PDXP
PDZK1
PDZK1IP1
PECAM1
PECI
PEMT
PER1
PERP
PEX5
PFDN1
PFDN5
PFKM
PGGT1B
PGK1
PGM3
PGPEP1
PGR
PGRMC1
PHB
PHC2
PHF5A
PHKG2
PHLDA1
PHYH
PI4KB
PIAS1
PIAS3
PIGC
PIGK
PIGR
PIGS
PIGT
PIK3R1
PIM1
PIP5K1A
PITPNA
PITPNB
PITPNM2
PKIG
PKN1
PLA2G1B
PLA2G4B
PLA2G7
PLA2R1
PLAGL1
PLAT
PLAU
PLAUR
PLCB4
PLD1
PLD2
PLD3
PLEKHA5
PLEKHO1
PLK2
PLK3
PLK4
PLN
PLOD3
PLP2
PLS1
PLS3
PLSCR2
PLUNC
PLVAP
PLXNA2
PMM2
PMPCA
PNKP
PNN
PNPLA2
PNPLA6
PNRC2
POFUT2
POLA2
POLB
POLDIP3
POLE3
POLM
POLR1C
POLR2F
POLR2I
POLR3C
POLR3D
POLR3F
POLR3H
POLR3K
POMC
POMGNT1
POMT1
PON2
POP4
POP5
POR
POSTN
POU2F1
PPAN
PPAP2C
PPAT
PPCDC
PPFIA1
PPIA
PPIB
PPIL1
PPL
PPM1G
PPM1K
PPME1
PPOX
PPP1CA
PPP1R2
PPP1R3C
PPP1R7
PPP1R8
PPP2CA
PPP2R1A
PPP2R2B
PPP2R4
PPP2R5B
PPP3CA
PPP4R1
PPP4R2
PPP5C
PPT2
PPWD1
PQBP1
PRAF2
PRC1
PRDM4
PRDM6
PRDX1
PRDX2
PRDX3
PRDX5
PRDX6
PRELID1
PREP
PRF1
PRICKLE1
PRKACA
PRKACB
PRKAR1A
PRKCD
PRKCDBP
PRKCG
PRKCSH
PRKCZ
PRKRA
PRMT1
PRMT6
PRMT7
PRNP
PRODH
PROS1
PROSC
PRPF18
PRPF3
PRPF8
PRPS1L1
PRR12
PRSS22
PRSS36
PSAP
PSEN1
PSEN2
PSIP1
PSMA1
PSMA3
PSMA4
PSMA6
PSMA7
PSMB1
PSMB10
PSMB2
PSMB4
PSMB5
PSMB6
PSMB8
PSMC1
PSMC2
PSMC3
PSMC3IP
PSMC4
PSMD1
PSMD12
PSMD13
PSMD2
PSMD6
PSMD7
PSME1
PSME2
PSMG2
PSPC1
PSPH
PTBP1
PTCD3
PTDSS1
PTEN
PTGDS
PTGER4
PTGES
PTGES2
PTGIS
PTGS1
PTGS2
PTHLH
PTMA
PTMS
PTPMT1
PTPN12
PTPN13
PTPN2
PTPN23
PTPN6
PTPRE
PTRF
PVRL2
PVRL4
PXMP2
PYCR2
PYCRL
PYGB
PYGL
QARS
QDPR
QPCTL
QPRT
QRSL1
QTRT1
RAB11A
RAB13
RAB18
RAB1B
RAB24
RAB25
RAB2A
RAB33A
RAB8A
RAB8B
RABAC1
RABEPK
RABGAP1L
RABGEF1
RABGGTA
RABL3
RAC1
RAC2
RAD17
RAD23A
RAD23B
RAD51AP1
RAD51L3
RAD52
RAI2
RALB
RALY
RANBP2
RANBP3
RAP1A
RAP1B
RAP1GDS1
RAP2A
RARRES2
RASA1
RASGEF1A
RASGRP2
RASGRP3
RASL10B
RASL11B
RAVER1
RBBP7
RBM15B
RBM22
RBM4
RBM9
RBMS1
RBMS2
RBP4
RCN1
RCVRN
RDH10
RDH13
RDX
REEP5
REEP6
RFC4
RFK
RFX5
RG9MTD1
RGN
RGR
RGS10
RGS16
RGS3
RHBDD2
RHBDF1
RHEB
RHOA
RHOB
RIBC1
RING1
RIOK3
RIPK1
RIPK2
RIPK5
RKHD2
RMND5A
RNF10
RNF126
RNF138
RNF141
RNF25
RNF34
RNH1
RNPC3
ROD1
ROR2
RPA1
RPAIN
RPAP2
RPE
RPH3AL
RPIA
RPL10
RPL10A
RPL10L
RPL11
RPL13
RPL14
RPL15
RPL18
RPL18A
RPL22
RPL22L1
RPL23
RPL23A
RPL24
RPL26L1
RPL27
RPL27A
RPL3
RPL30
RPL31
RPL32
RPL34
RPL35A
RPL36
RPL4
RPL5
RPL7
RPL7A
RPL8
RPL9
RPLP1
RPLP2
RPN2
RPS12
RPS13
RPS14
RPS15
RPS15A
RPS18
RPS19
RPS20
RPS24
RPS25
RPS27
RPS27A
RPS28
RPS3
RPS3A
RPS4X
RPS5
RPS6
RPS6KA5
RPS6KB1
RPS7
RPS8
RPS9
RPSA
RPUSD3
RPUSD4
RRAD
RRAGA
RRAGB
RRAS
RRP8
RRS1
RSU1
RTN1
RTN2
RTN3
RTN4
RTN4IP1
RTP4
RUSC1
RUVBL1
RWDD1
RWDD4A
RXRB
S100A10
S100A14
S100A16
S100A4
S100A7A
SAE1
SAFB
SAMD14
SAMM50
SARS
SART3
SBDS
SCAF1
SCAMP1
SCAMP3
SCAND1
SCARA5
SCARB1
SCARB2
SCCPDH
SCD
SCG5
SCNM1
SCNN1A
SCP2
SCPEP1
SCRN2
SCYL2
SDAD1
SDC2
SDF2L1
SDHA
SDHB
SEC14L2
[truncated: 519 more rows]
