# Supplementary material for: Cross-Species Meta-Analysis of Transcriptomic Data in Combination With Supervised Machine Learning Models Identifies the Common Gene Signature of Lactation Process
Source: Front Genet. 2018 Jul 12;9:235. doi: 10.3389/fgene.2018.00235 (PMC6052129; doi:10.3389/fgene.2018.00235)
Supplement: DATA SHEET S3 — Statistically significant subnetworks which can be generated by downstream genes. [file Data_Sheet_3.XLSX]

## Sheet: ALL
Name	Total # of Neighbors	Gene Set Seed	Overlap	Percent Overlap	Overlapping Entities	p-value	Jaccard similarity	Hit type
Downstream Neighbors of PIWIL1	15	PIWIL1	3	18	STMN1;CD44;CTNNB1	1.69299e-06	0.0697674	Downstream Neighbors
Downstream Neighbors of ascorbic acid	641	ascorbic acid	8	1	TKT;LPL;CD44;FTH1;PRDX1;HSPA8;CTNNB1;ALPL	3.42775e-06	0.0120482	Downstream Neighbors
Downstream Neighbors of MTOR	885	MTOR	9	1	TKT;ATP5B;CD44;LPL;HES5;RPLP2;HSPA8;ALPL;CTNNB1	3.95575e-06	0.00992282	Downstream Neighbors
Downstream Neighbors of H2O2	1816	H2O2	12	0	STMN1;TKT;ATP5B;PPIA;CD44;FTH1;HSPA8;CTNNB1;TNNC1;FIS1;LPL;PRDX1	5.67679e-06	0.00653951	Downstream Neighbors
Downstream Neighbors of LPS	3217	LPS	15	0	STMN1;PPIA;CD44;NUCB1;TAGLN2;FTH1;HSPA8;CTNNB1;FIS1;LPL;VAMP8;HES5;FOLR2;PRDX1;ALPL	1.70851e-05	0.00463965	Downstream Neighbors
Downstream Neighbors of FGF19	117	FGF19	4	3	ATP5B;CD44;HES5;CTNNB1	2.8238e-05	0.0277778	Downstream Neighbors
Downstream Neighbors of RHAG	5	RHAG	2	33	CD44;CTNNB1	3.26319e-05	0.0588235	Downstream Neighbors
Downstream Neighbors of CCAT2	5	CCAT2	2	33	CD44;CTNNB1	3.26319e-05	0.0588235	Downstream Neighbors
Downstream Neighbors of ACPT	6	ACPT	2	28	CTNNB1;ALPL	4.5642e-05	0.0571429	Downstream Neighbors
Downstream Neighbors of MAPT	134	MAPT	4	2	STMN1;FIS1;CTNNB1;ALPL	4.78385e-05	0.0248447	Downstream Neighbors
Downstream Neighbors of glucose	2253	glucose	12	0	THTPA;TKT;CD44;NUCB1;FTH1;HSPA8;CTNNB1;FIS1;LPL;VAMP8;HES5;PRDX1	5.10636e-05	0.00528169	Downstream Neighbors
Downstream Neighbors of SF1	7	SF1	2	25	SF1;CTNNB1	6.0799e-05	0.0555556	Downstream Neighbors
Downstream Neighbors of TUBB	9	TUBB	2	20	TKT;LPL	9.75302e-05	0.0526316	Downstream Neighbors
Downstream Neighbors of CO2	170	CO2	4	2	TKT;CD44;FTH1;PRDX1	0.000119745	0.0203046	Downstream Neighbors
Downstream Neighbors of cysteine	782	cysteine	7	0	THTPA;LPL;CD44;HES5;HSPA8;PRDX1;ALPL	0.000128481	0.00868486	Downstream Neighbors
Downstream Neighbors of SPARC	177	SPARC	4	2	CD44;LPL;HES5;ALPL	0.000139763	0.0196078	Downstream Neighbors
Downstream Neighbors of Cu2+	548	Cu2+	6	1	STMN1;TKT;PPIA;LPL;FTH1;HSPA8	0.000142477	0.0104712	Downstream Neighbors
Downstream Neighbors of CSF1	548	CSF1	6	1	PPIA;LPL;VAMP8;FOLR2;HSPA8;CTNNB1	0.000142477	0.0104712	Downstream Neighbors
Downstream Neighbors of POMGNT1	11	POMGNT1	2	16	LPL;CTNNB1	0.000142777	0.05	Downstream Neighbors
Downstream Neighbors of PTPRD	11	PTPRD	2	16	CD44;CTNNB1	0.000142777	0.05	Downstream Neighbors
Downstream Neighbors of ESRRA	178	ESRRA	4	2	TNNC1;ATP5B;LPL;CTNNB1	0.000142809	0.0195122	Downstream Neighbors
Downstream Neighbors of APOE	345	APOE	5	1	STMN1;PPIA;LPL;CD44;CTNNB1	0.000151674	0.0134771	Downstream Neighbors
Downstream Neighbors of Ca2+	2530	Ca2+	12	0	STMN1;TKT;PPIA;CD44;NUCB1;HSPA8;CTNNB1;TNNC1;FIS1;LPL;PRDX1;ALPL	0.000159482	0.00470773	Downstream Neighbors
Downstream Neighbors of LRP1	187	LRP1	4	2	PPIA;CD44;HSPA8;CTNNB1	0.000172428	0.0186916	Downstream Neighbors
Downstream Neighbors of NT5E	74	NT5E	3	4	HSPA8;CTNNB1;ALPL	0.000192287	0.0294118	Downstream Neighbors
Downstream Neighbors of DLX5	75	DLX5	3	3	LPL;ALPL;CTNNB1	0.000199986	0.0291262	Downstream Neighbors
Downstream Neighbors of NOTCH4	75	NOTCH4	3	3	CD44;HES5;CTNNB1	0.000199986	0.0291262	Downstream Neighbors
Downstream Neighbors of vitamin D	588	vitamin D	6	1	TNNC1;CD44;LPL;PRDX1;CTNNB1;ALPL	0.000208779	0.00978793	Downstream Neighbors
Downstream Neighbors of urea	371	urea	5	1	TNNC1;ATP5B;TKT;PPIA;CTNNB1	0.000212466	0.0125945	Downstream Neighbors
Downstream Neighbors of SFRP2	77	SFRP2	3	3	CD44;CTNNB1;ALPL	0.000215979	0.0285714	Downstream Neighbors
Downstream Neighbors of NEU1	199	NEU1	4	2	THTPA;CD44;ALPL;CTNNB1	0.000218527	0.0176991	Downstream Neighbors
Downstream Neighbors of SIN3B	14	SIN3B	2	13	HSPA8;CTNNB1	0.000226509	0.0465116	Downstream Neighbors
Downstream Neighbors of MACF1	14	MACF1	2	13	STMN1;CTNNB1	0.000226509	0.0465116	Downstream Neighbors
Downstream Neighbors of PAK1	204	PAK1	4	1	TNNC1;CD44;LPL;CTNNB1	0.000240137	0.017316	Downstream Neighbors
Downstream Neighbors of folate	382	folate	5	1	TKT;LPL;FOLR2;HES5;CTNNB1	0.000243162	0.0122549	Downstream Neighbors
Downstream Neighbors of 4-Methylthio-2-oxobutanoic acid	15	4-Methylthio-2-oxobutanoic acid	2	12	CD44;CTNNB1	0.000258626	0.0454545	Downstream Neighbors
Downstream Neighbors of TKT	15	TKT	2	12	TKT;PRDX1	0.000258626	0.0454545	Downstream Neighbors
Downstream Neighbors of DYRK1A	82	DYRK1A	3	3	SF1;HES5;CTNNB1	0.000259532	0.0272727	Downstream Neighbors
Downstream Neighbors of ALDOC	16	ALDOC	2	11	LPL;CTNNB1	0.000292835	0.0444444	Downstream Neighbors
Downstream Neighbors of DKK4	17	DKK4	2	11	CD44;CTNNB1	0.000329132	0.0434783	Downstream Neighbors
Downstream Neighbors of SLFN12	17	SLFN12	2	11	CD44;CTNNB1	0.000329132	0.0434783	Downstream Neighbors
Downstream Neighbors of CANT1	89	CANT1	3	3	HSPA8;ALPL;CTNNB1	0.000329496	0.025641	Downstream Neighbors
Downstream Neighbors of ATP	1555	ATP	9	0	THTPA;TNNC1;TKT;FIS1;CD44;LPL;NUCB1;PRDX1;HSPA8	0.000329804	0.00570704	Downstream Neighbors
Downstream Neighbors of RORC	91	RORC	3	3	CD44;LPL;CTNNB1	0.000351502	0.0252101	Downstream Neighbors
Downstream Neighbors of EFNB2	91	EFNB2	3	3	STMN1;CTNNB1;ALPL	0.000351502	0.0252101	Downstream Neighbors
Downstream Neighbors of MFAP5	18	MFAP5	2	10	TNNC1;CTNNB1	0.00036751	0.0425532	Downstream Neighbors
Downstream Neighbors of PLAG1	18	PLAG1	2	10	CD44;CTNNB1	0.00036751	0.0425532	Downstream Neighbors
Downstream Neighbors of FZD6	19	FZD6	2	10	CD44;CTNNB1	0.000407963	0.0416667	Downstream Neighbors
Downstream Neighbors of SMARCA2	96	SMARCA2	3	3	CD44;HES5;ALPL	0.000410605	0.0241935	Downstream Neighbors
Downstream Neighbors of HMOX1	429	HMOX1	5	1	FIS1;CD44;FTH1;PRDX1;CTNNB1	0.000414073	0.010989	Downstream Neighbors
Downstream Neighbors of progesterone	1260	progesterone	8	0	STMN1;FIS1;LPL;CD44;FTH1;HSPA8;ALPL;CTNNB1	0.000415142	0.00623539	Downstream Neighbors
Downstream Neighbors of TGFB2	432	TGFB2	5	1	PPIA;CD44;LPL;HSPA8;CTNNB1	0.000427442	0.010917	Downstream Neighbors
Downstream Neighbors of cholesterol	957	cholesterol	7	0	CD44;LPL;FTH1;HSPA8;PRDX1;ALPL;CTNNB1	0.000442302	0.00713558	Downstream Neighbors
Downstream Neighbors of USP6	20	USP6	2	9	CD44;CTNNB1	0.000450485	0.0408163	Downstream Neighbors
Downstream Neighbors of F2	973	F2	7	0	TNNC1;PPIA;CD44;LPL;PRDX1;HSPA8;CTNNB1	0.000488694	0.00702106	Downstream Neighbors
Downstream Neighbors of BDNF	696	BDNF	6	0	STMN1;PPIA;CD44;LPL;HES5;CTNNB1	0.000514171	0.00832178	Downstream Neighbors
Downstream Neighbors of HDAC10	22	HDAC10	2	8	HSPA8;CTNNB1	0.000541714	0.0392157	Downstream Neighbors
Downstream Neighbors of arginine	709	arginine	6	0	THTPA;TKT;CD44;LPL;PRDX1;CTNNB1	0.000566928	0.00817439	Downstream Neighbors
Downstream Neighbors of RBM3	23	RBM3	2	8	CD44;CTNNB1	0.000590409	0.0384615	Downstream Neighbors
Downstream Neighbors of LHX6	23	LHX6	2	8	CD44;CTNNB1	0.000590409	0.0384615	Downstream Neighbors
Downstream Neighbors of DSG3	23	DSG3	2	8	CD44;CTNNB1	0.000590409	0.0384615	Downstream Neighbors
Downstream Neighbors of CDK14	23	CDK14	2	8	TAGLN2;CTNNB1	0.000590409	0.0384615	Downstream Neighbors
Downstream Neighbors of NRG1	468	NRG1	5	1	TNNC1;STMN1;CD44;HES5;CTNNB1	0.000614706	0.0101215	Downstream Neighbors
Downstream Neighbors of melatonin	721	melatonin	6	0	TKT;PPIA;FIS1;CD44;LPL;CTNNB1	0.000619301	0.0080429	Downstream Neighbors
Downstream Neighbors of RAF1	469	RAF1	5	1	STMN1;LPL;CD44;PRDX1;CTNNB1	0.000620664	0.010101	Downstream Neighbors
Downstream Neighbors of FBP1	24	FBP1	2	8	TKT;CTNNB1	0.00064115	0.0377358	Downstream Neighbors
Downstream Neighbors of TNIK	24	TNIK	2	8	CD44;CTNNB1	0.00064115	0.0377358	Downstream Neighbors
Downstream Neighbors of AKAP1	24	AKAP1	2	8	FIS1;LPL	0.00064115	0.0377358	Downstream Neighbors
Downstream Neighbors of PRKCI	112	PRKCI	3	2	STMN1;HSPA8;CTNNB1	0.000641569	0.0214286	Downstream Neighbors
Downstream Neighbors of IGF1	1345	IGF1	8	0	TKT;STMN1;LPL;CD44;TAGLN2;FTH1;HSPA8;CTNNB1	0.000642328	0.00584795	Downstream Neighbors
Downstream Neighbors of Fe2+	731	Fe2+	6	0	TKT;PPIA;LPL;FTH1;PRDX1;CTNNB1	0.00066577	0.00793651	Downstream Neighbors
Downstream Neighbors of CLDN4	25	CLDN4	2	7	CD44;CTNNB1	0.000693931	0.037037	Downstream Neighbors
Downstream Neighbors of NCSTN	25	NCSTN	2	7	CD44;HES5	0.000693931	0.037037	Downstream Neighbors
Downstream Neighbors of FAM123B	25	FAM123B	2	7	CD44;CTNNB1	0.000693931	0.037037	Downstream Neighbors
Downstream Neighbors of GNL3L	25	GNL3L	2	7	CD44;CTNNB1	0.000693931	0.037037	Downstream Neighbors
Downstream Neighbors of HSPA1A	481	HSPA1A	5	1	PPIA;LPL;HSPA8;PRDX1;CTNNB1	0.000695605	0.00986193	Downstream Neighbors
Downstream Neighbors of PRKCD	481	PRKCD	5	1	LPL;CD44;FTH1;PRDX1;CTNNB1	0.000695605	0.00986193	Downstream Neighbors
Downstream Neighbors of CRYAB	118	CRYAB	3	2	PRDX1;HSPA8;CTNNB1	0.000745765	0.0205479	Downstream Neighbors
Downstream Neighbors of PPARGC1A	491	PPARGC1A	5	1	NDUFV2;ATP5B;FIS1;UQCRC1;CTNNB1	0.000763093	0.00967118	Downstream Neighbors
Downstream Neighbors of HOTAIR	119	HOTAIR	3	2	LPL;CD44;CTNNB1	0.000764114	0.0204082	Downstream Neighbors
Downstream Neighbors of CASP3	280	CASP3	4	1	TNNC1;LPL;HSPA8;CTNNB1	0.000789502	0.0130293	Downstream Neighbors
Downstream Neighbors of ZEB2	123	ZEB2	3	2	CD44;ALPL;CTNNB1	0.000840383	0.0198675	Downstream Neighbors
Downstream Neighbors of TNFRSF9	123	TNFRSF9	3	2	PPIA;CD44;CTNNB1	0.000840383	0.0198675	Downstream Neighbors
Downstream Neighbors of MIR100	124	MIR100	3	2	ATP5B;CD44;CTNNB1	0.000860178	0.0197368	Downstream Neighbors
Downstream Neighbors of VSIG4	28	VSIG4	2	6	CD44;VAMP8	0.000864454	0.0350877	Downstream Neighbors
Downstream Neighbors of MIR590	126	MIR590	3	2	CD44;LPL;CTNNB1	0.000900652	0.0194805	Downstream Neighbors
Downstream Neighbors of RARB	127	RARB	3	2	FOLR2;HSPA8;CTNNB1	0.000921335	0.0193548	Downstream Neighbors
Downstream Neighbors of Mg2+	787	Mg2+	6	0	TNNC1;THTPA;TKT;LPL;PRDX1;ALPL	0.000978559	0.00738916	Downstream Neighbors
Downstream Neighbors of MIF	297	MIF	4	1	CD44;PRDX1;CTNNB1;ALPL	0.000982282	0.0123457	Downstream Neighbors
Downstream Neighbors of PPIA	130	PPIA	3	2	PPIA;LPL;PRDX1	0.00098519	0.0189873	Downstream Neighbors
Downstream Neighbors of ERP29	30	ERP29	2	6	STMN1;CTNNB1	0.00098823	0.0338983	Downstream Neighbors
Downstream Neighbors of DCLK1	30	DCLK1	2	6	ALPL;CTNNB1	0.00098823	0.0338983	Downstream Neighbors
Downstream Neighbors of MECP2	302	MECP2	4	1	CD44;UQCRC1;PRDX1;CTNNB1	0.00104478	0.0121581	Downstream Neighbors
Downstream Neighbors of EBF2	31	EBF2	2	6	HES5;CTNNB1	0.00105313	0.0333333	Downstream Neighbors
Downstream Neighbors of m_Mir709	31	m_Mir709	2	6	UQCRC1;CTNNB1	0.00105313	0.0333333	Downstream Neighbors
Downstream Neighbors of MIR655	31	MIR655	2	6	PRDX1;CTNNB1	0.00105313	0.0333333	Downstream Neighbors
Downstream Neighbors of KAT5	135	KAT5	3	2	STMN1;HES5;CTNNB1	0.00109773	0.0184049	Downstream Neighbors
Downstream Neighbors of H+	307	H+	4	1	TNNC1;HSPA8;PRDX1;CTNNB1	0.00111004	0.011976	Downstream Neighbors
Downstream Neighbors of NMU	33	NMU	2	5	CD44;CTNNB1	0.00118892	0.0322581	Downstream Neighbors
Downstream Neighbors of sphingolipid	139	sphingolipid	3	2	CD44;LPL;CTNNB1	0.0011934	0.0179641	Downstream Neighbors

## Sheet: Sheet1
Name	Total # of Neighbors	Gene Set Seed	Overlap	Percent Overlap	Overlapping Entities	p-value	Jaccard similarity	Hit type
PIWIL1	15	PIWIL1	3	18	STMN1;CD44;CTNNB1	1.69299e-06	0.0697674	Downstream Neighbors
ascorbic acid	641	ascorbic acid	8	1	TKT;LPL;CD44;FTH1;PRDX1;HSPA8;CTNNB1;ALPL	3.42775e-06	0.0120482	Downstream Neighbors
MTOR	885	MTOR	9	1	TKT;ATP5B;CD44;LPL;HES5;RPLP2;HSPA8;ALPL;CTNNB1	3.95575e-06	0.00992282	Downstream Neighbors
H2O2	1816	H2O2	12	0	STMN1;TKT;ATP5B;PPIA;CD44;FTH1;HSPA8;CTNNB1;TNNC1;FIS1;LPL;PRDX1	5.67679e-06	0.00653951	Downstream Neighbors
LPS	3217	LPS	15	0	STMN1;PPIA;CD44;NUCB1;TAGLN2;FTH1;HSPA8;CTNNB1;FIS1;LPL;VAMP8;HES5;FOLR2;PRDX1;ALPL	1.70851e-05	0.00463965	Downstream Neighbors
FGF19	117	FGF19	4	3	ATP5B;CD44;HES5;CTNNB1	2.8238e-05	0.0277778	Downstream Neighbors
RHAG	5	RHAG	2	33	CD44;CTNNB1	3.26319e-05	0.0588235	Downstream Neighbors
CCAT2	5	CCAT2	2	33	CD44;CTNNB1	3.26319e-05	0.0588235	Downstream Neighbors
ACPT	6	ACPT	2	28	CTNNB1;ALPL	4.5642e-05	0.0571429	Downstream Neighbors
MAPT	134	MAPT	4	2	STMN1;FIS1;CTNNB1;ALPL	4.78385e-05	0.0248447	Downstream Neighbors
