# Supplementary material for: Cross-Species Meta-Analysis of Transcriptomic Data in Combination With Supervised Machine Learning Models Identifies the Common Gene Signature of Lactation Process
Source: Front Genet. 2018 Jul 12;9:235. doi: 10.3389/fgene.2018.00235 (PMC6052129; doi:10.3389/fgene.2018.00235)
Supplement: DATA SHEET S5 — The networks for DEGs were constructed using the common target algorithm. [file Data_Sheet_5.CSV]

RelationSymbolicName	ObjectType	Effect	Mechanism	RelationNumberOfReferences	RelationConfidenceLevel
positive DirectRegulation: CD44 --+> FN1	DirectRegulation	positive	direct interaction	67	3
DirectRegulation: CD44 ---> SELE	DirectRegulation		direct interaction	70	3
positive DirectRegulation: CTNNB1 --+> GLUL	DirectRegulation	positive	direct interaction	21	3
DirectRegulation: CD44 ---> MIF	DirectRegulation		direct interaction	30	3
DirectRegulation: PRDX1 ---> TLR4	DirectRegulation		direct interaction	20	3
positive DirectRegulation: CD44 --+> EGFR	DirectRegulation	positive	direct interaction	53	3
positive DirectRegulation: CD44 --+> STAT3	DirectRegulation	positive	direct interaction	28	3
negative DirectRegulation: HSPA8 ---| SNCA	DirectRegulation	negative	direct interaction	17	3
DirectRegulation: PRDX1 ---> PTEN	DirectRegulation		direct interaction	24	3
positive DirectRegulation: LPL --+> LRP1	DirectRegulation	positive	direct interaction	58	3
negative DirectRegulation: PRDX1 ---| MYC	DirectRegulation	negative	direct interaction	29	3
positive DirectRegulation: CD44 --+> NANOG	DirectRegulation	positive	direct interaction	23	3
negative DirectRegulation: CTNNB1 ---| HDAC1	DirectRegulation	negative	direct interaction	17	3
DirectRegulation: HSPA8 ---> HSPA1A	DirectRegulation		direct interaction	56	3
positive DirectRegulation: CD44 --+> MMP2	DirectRegulation	positive	direct interaction	20	3
DirectRegulation: CTNNB1 ---> FOXO1	DirectRegulation		direct interaction	20	3
DirectRegulation: CD44 ---> MMP9	DirectRegulation		direct interaction	113	3
positive DirectRegulation: PPIA --+> BSG	DirectRegulation	positive	direct interaction	88	3
positive DirectRegulation: CD44 --+> ERBB2	DirectRegulation	positive	direct interaction	34	3
DirectRegulation: CTNNB1 ---> CREB1	DirectRegulation		direct interaction	18	3
positive DirectRegulation: CD44 --+> ABCB1	DirectRegulation	positive	direct interaction	18	3
positive DirectRegulation: CD44 --+> SRC	DirectRegulation	positive	direct interaction	27	3
DirectRegulation: CD44 ---> ACAN	DirectRegulation		direct interaction	17	3
positive DirectRegulation: HSPA8 --+> CFTR	DirectRegulation	positive	direct interaction	37	3
positive DirectRegulation: FIS1 --+> DNM1	DirectRegulation	positive	direct interaction	33	3
positive Expression: CTNNB1 --+> GLUL	Expression	positive		17	3
positive Expression: PPIA --+> MMP9	Expression	positive		21	3
positive Expression: CTNNB1 --+> FGF8	Expression	positive		29	3
positive Expression: CTNNB1 --+> SP7	Expression	positive		19	3
Expression: CD44 ---> MMP9	Expression			22	3
positive Expression: CTNNB1 --+> NANOG	Expression	positive		19	3
Expression: HSPA8 ---> HSPA1A	Expression			18	3
Expression: CTNNB1 ---> SHH	Expression			15	3
Expression: CD44 ---> IL2	Expression			17	3
negative Expression: CTNNB1 ---| SOX9	Expression	negative		53	3
positive Expression: CTNNB1 --+> HIF1A	Expression	positive		15	3
positive Expression: CTNNB1 --+> BMP2	Expression	positive		24	3
PromoterBinding: CTNNB1 ---> MYC	PromoterBinding			47	3
positive PromoterBinding: CTNNB1 --+> PPARD	PromoterBinding	positive		17	3
positive PromoterBinding: CTNNB1 --+> VIM	PromoterBinding	positive		18	3
positive PromoterBinding: CTNNB1 --+> BIRC5	PromoterBinding	positive		18	3
positive Regulation: CD44 --+> wound healing	Regulation	positive		30	3
Regulation: CTNNB1 ---> heart development	Regulation			16	3
Regulation: CTNNB1 ---> histogenesis	Regulation			15	3
positive Regulation: ALPL --+> ossification	Regulation	positive		15	3
positive Regulation: ALPL --+> biomineral formation	Regulation	positive		97	3
Regulation: CTNNB1 ---> biomineral formation	Regulation			16	3
Regulation: CTNNB1 ---> cell fate specification	Regulation			18	3
Regulation: CTNNB1 ---> cell polarity	Regulation			27	3
positive Regulation: CD44 --+> engraftment	Regulation	positive		31	3
Regulation: CTNNB1 ---> cell transdifferentiation	Regulation			44	3
Regulation: HSPA8 ---> clathrin-mediated endocytosis	Regulation			15	3
negative Regulation: CTNNB1 ---| bone resorption	Regulation	negative		35	3
positive Regulation: CD44 --+> RAC1	Regulation	positive		27	3
Regulation: HSPA8 ---> protein folding	Regulation			43	3
positive Regulation: TNNC1 --+> contraction	Regulation	positive		71	3
positive Regulation: CD44 --+> HGF	Regulation	positive		21	3
positive Regulation: CTNNB1 --+> dedifferentiation	Regulation	positive		40	3
positive Regulation: PRDX1 --+> NK cell mediated cytotoxicity	Regulation	positive		16	3
Regulation: CTNNB1 ---> T-cell development	Regulation			20	3
Regulation: LPL ---> glucose import	Regulation			16	3
positive Regulation: VAMP8 --+> non-selective vesicle exocytosis	Regulation	positive		32	3
positive Regulation: FIS1 --+> mitophagy	Regulation	positive		19	3
Regulation: CTNNB1 ---> ubiquitin-dependent protein degradation	Regulation			17	3
Regulation: LPL ---> lipogenesis	Regulation			30	3
positive Regulation: LPL --+> lipid transport	Regulation	positive		125	3
negative Regulation: CTNNB1 ---| adipogenesis	Regulation	negative		103	3
positive Regulation: FIS1 --+> peroxisome division	Regulation	positive		24	3
negative Regulation: CD44 ---| leukocyte migration	Regulation	negative		18	3
positive Regulation: ALPL --+> bone calcification	Regulation	positive		42	3
Regulation: STMN1 ---> G2/M transition	Regulation			15	3
Regulation: CD44 ---> alternative mRNA splicing	Regulation			15	3
Regulation: CD44 ---> cell-matrix adhesion	Regulation			20	3
Regulation: CTNNB1 ---> tissue maintenance	Regulation			30	3
positive Regulation: CD44 --+> RHOA	Regulation	positive		23	3
Regulation: LPL ---> energy homeostasis	Regulation			20	3
Regulation: CTNNB1 ---> bone development	Regulation			17	3
Regulation: CTNNB1 ---> epithelial cell proliferation	Regulation			22	3
positive Regulation: CD44 --+> SPP1	Regulation	positive		29	3
Regulation: LPL ---> Lipid degradation	Regulation			434	3
positive Regulation: CTNNB1 --+> ossification	Regulation	positive		138	3
negative Regulation: CTNNB1 ---| osteoclast differentiation	Regulation	negative		25	3
Regulation: CTNNB1 ---> endochondral ossification	Regulation			23	3
Regulation: LPL ---> lipid metabolism	Regulation			167	3
negative Regulation: CTNNB1 ---| mesenchymal stem cell differentiation	Regulation	negative		18	3
Regulation: CTNNB1 ---> EP300	Regulation			18	3
positive Regulation: CTNNB1 --+> hepatic regeneration	Regulation	positive		18	3
Regulation: CTNNB1 ---> synaptogenesis	Regulation			20	3
positive Regulation: CTNNB1 --+> hemato-encephalic barrier	Regulation	positive		19	3
positive Regulation: PPIA --+> protein folding	Regulation	positive		31	3
positive Regulation: CD44 --+> TGFB1	Regulation	positive		28	3
Regulation: CTNNB1 ---> liver development	Regulation			41	3
Regulation: CD44 ---> T-cell activation	Regulation			41	3
Regulation: CTNNB1 ---> myelination	Regulation			18	3
Regulation: CTNNB1 ---> remyelinization	Regulation			15	3
Regulation: CTNNB1 ---> cell fate determination	Regulation			20	3
Regulation: STMN1 ---> microtubule cytoskeleton organization	Regulation			146	3
negative Regulation: CTNNB1 ---| adipocyte differentiation	Regulation	negative		26	3
Regulation: CD44 ---> cell homing	Regulation			18	3
Regulation: CTNNB1 ---> chondrogenesis	Regulation			50	3
Regulation: CD44 ---> hemopoiesis	Regulation			23	3
Regulation: CTNNB1 ---> organogenesis	Regulation			18	3
positive Regulation: CTNNB1 --+> fibroblast proliferation	Regulation	positive		18	3
Regulation: CD44 ---> cell spreading	Regulation			18	3
positive Regulation: LPL --+> fatty acid oxidation	Regulation	positive		16	3
Regulation: CD44 ---> leukocyte cell adhesion	Regulation			29	3
Regulation: CTNNB1 ---> stem cell fate	Regulation			16	3
Regulation: CTNNB1 ---> cell fate	Regulation			128	3
Regulation: STMN1 ---> interphase	Regulation			19	3
positive Regulation: TNNC1 --+> relaxation	Regulation	positive		42	3
positive Regulation: CD44 --+> cell-cell adhesion	Regulation	positive		24	3
Regulation: CTNNB1 ---> stem cell maintenance	Regulation			32	3
positive Regulation: CD44 --+> cell aggregation	Regulation	positive		21	3
positive Regulation: CTNNB1 --+> hepatocyte proliferation	Regulation	positive		32	3
Regulation: CTNNB1 ---> transcription activation	Regulation			430	3
positive Regulation: HSPA8 --+> nuclear import	Regulation	positive		16	3
positive Regulation: LPL --+> monocyte adhesion	Regulation	positive		15	3
Regulation: CTNNB1 ---> muscle cell differentiation	Regulation			25	3
Regulation: SF1 ---> mRNA splicing	Regulation			21	3
negative Regulation: STMN1 ---| microtubule cytoskeleton assembly	Regulation	negative		136	3
positive Regulation: CTNNB1 --+> osteoblast differentiation	Regulation	positive		125	3
Regulation: CTNNB1 ---> skeletal development	Regulation			20	3
positive Regulation: CTNNB1 --+> anagen	Regulation	positive		40	3
positive Regulation: LPL --+> foam cell formation	Regulation	positive		50	3
positive Regulation: CTNNB1 --+> protein degradation	Regulation	positive		19	3
Regulation: CD44 ---> T cell migration	Regulation			17	3
positive Regulation: FIS1 --+> mitochondrial damage	Regulation	positive		29	3
positive Regulation: CD44 --+> cellular extravasation	Regulation	positive		15	3
Regulation: HES5 ---> NOTCH1	Regulation			39	3
positive Regulation: CD44 --+> fibroblast migration	Regulation	positive		20	3
positive Regulation: CTNNB1 --+> myogenesis	Regulation	positive		42	3
Regulation: CTNNB1 ---> wound healing	Regulation			47	3
positive Regulation: CD44 --+> transendothelial migration	Regulation	positive		22	3
Regulation: CTNNB1 ---> cell-cell adhesion	Regulation			392	3
ChemicalReaction: LPL ->-> triglyceride	ChemicalReaction			740	3
