# Supplementary material for: Cross-Species Meta-Analysis of Transcriptomic Data in Combination With Supervised Machine Learning Models Identifies the Common Gene Signature of Lactation Process
Source: Front Genet. 2018 Jul 12;9:235. doi: 10.3389/fgene.2018.00235 (PMC6052129; doi:10.3389/fgene.2018.00235)
Supplement: DATA SHEET S6 — The networks for DEGs were constructed using the common regulation algorithm. [file Data_Sheet_6.CSV]

RelationSymbolicName	ObjectType	Effect	Mechanism	RelationNumberOfReferences	RelationConfidenceLevel
positive DirectRegulation: ESR1 --+> CTNNB1	DirectRegulation	positive	direct interaction	16	3
negative DirectRegulation: KLF4 ---| CTNNB1	DirectRegulation	negative	direct interaction	29	3
DirectRegulation: heparan sulfate ---> LPL	DirectRegulation		direct interaction	48	3
positive DirectRegulation: TNNT2 --+> TNNC1	DirectRegulation	positive	direct interaction	73	3
DirectRegulation: AMER1 ---> CTNNB1	DirectRegulation		direct interaction	25	3
negative DirectRegulation: PTEN ---| CTNNB1	DirectRegulation	negative	direct interaction	44	3
negative DirectRegulation: LGALS9 ---| CD44	DirectRegulation	negative	direct interaction	18	3
DirectRegulation: BAG3 ---> HSPA8	DirectRegulation		direct interaction	29	3
positive DirectRegulation: hyaluronic acid --+> CD44	DirectRegulation	positive	direct interaction	820	3
positive DirectRegulation: SMARCA4 --+> CTNNB1	DirectRegulation	positive	direct interaction	37	3
negative DirectRegulation: clonitralide ---| CTNNB1	DirectRegulation	negative	direct interaction	16	3
DirectRegulation: PSEN1 ---> CTNNB1	DirectRegulation		direct interaction	126	3
positive DirectRegulation: SPP1 --+> CD44	DirectRegulation	positive	direct interaction	342	3
DirectRegulation: CAV1 ---> CTNNB1	DirectRegulation		direct interaction	48	3
negative DirectRegulation: XAV939 ---| CTNNB1	DirectRegulation	negative	direct interaction	29	3
positive DirectRegulation: VLDLR --+> LPL	DirectRegulation	positive	direct interaction	35	3
DirectRegulation: NOTCH1 ---> CTNNB1	DirectRegulation		direct interaction	84	3
negative DirectRegulation: Triton ---| LPL	DirectRegulation	negative	direct interaction	57	3
positive DirectRegulation: MIF --+> CD44	DirectRegulation	positive	direct interaction	29	3
DirectRegulation: ESR1 ---> CTNNB1	DirectRegulation		direct interaction	35	3
positive DirectRegulation: LGALS3 --+> CTNNB1	DirectRegulation	positive	direct interaction	39	3
positive DirectRegulation: heparin --+> LPL	DirectRegulation	positive	direct interaction	25	3
DirectRegulation: cyclosporine ---> PPIA	DirectRegulation		direct interaction	111	3
negative DirectRegulation: VDR ---| CTNNB1	DirectRegulation	negative	direct interaction	72	3
DirectRegulation: heme ---> PRDX1	DirectRegulation		direct interaction	23	3
positive DirectRegulation: EZH2 --+> CTNNB1	DirectRegulation	positive	direct interaction	21	3
negative DirectRegulation: STAT3 ---| STMN1	DirectRegulation	negative	direct interaction	34	3
DirectRegulation: APOB ---> LPL	DirectRegulation		direct interaction	40	3
positive DirectRegulation: lithium chloride --+> CTNNB1	DirectRegulation	positive	direct interaction	29	3
positive DirectRegulation: DNAJB1 --+> HSPA8	DirectRegulation	positive	direct interaction	64	3
DirectRegulation: BAG1 ---> HSPA8	DirectRegulation		direct interaction	131	3
DirectRegulation: RAC1 ---> CTNNB1	DirectRegulation		direct interaction	66	3
DirectRegulation: ALB ---> LPL	DirectRegulation		direct interaction	15	3
negative DirectRegulation: SMAD4 ---| CTNNB1	DirectRegulation	negative	direct interaction	45	3
DirectRegulation: glycosaminoglycan ---> LPL	DirectRegulation		direct interaction	21	3
negative DirectRegulation: APOE ---| LPL	DirectRegulation	negative	direct interaction	73	3
positive DirectRegulation: YWHAZ --+> CTNNB1	DirectRegulation	positive	direct interaction	18	3
DirectRegulation: PIN1 ---> CTNNB1	DirectRegulation		direct interaction	43	3
positive DirectRegulation: prostaglandin E2 --+> CTNNB1	DirectRegulation	positive	direct interaction	17	3
negative DirectRegulation: SIAH1 ---| CTNNB1	DirectRegulation	negative	direct interaction	34	3
DirectRegulation: CDH2 ---> CTNNB1	DirectRegulation		direct interaction	200	3
positive DirectRegulation: ADP --+> HSPA8	DirectRegulation	positive	direct interaction	60	3
Expression: APP ---> CTNNB1	Expression			22	3
positive Expression: HGF --+> CTNNB1	Expression	positive		22	3
positive Expression: thiazolidinediones --+> LPL	Expression	positive		22	3
negative Expression: AMER1 ---| CTNNB1	Expression	negative		16	3
positive Expression: SRC --+> CTNNB1	Expression	positive		15	3
positive Expression: HGF --+> CD44	Expression	positive		18	3
Expression: EGFR ---> CTNNB1	Expression			27	3
negative Expression: PTEN ---| CTNNB1	Expression	negative		16	3
positive Expression: WNT1 --+> CTNNB1	Expression	positive		50	3
positive Expression: SB216763 --+> CTNNB1	Expression	positive		32	3
positive Expression: ADIPOQ --+> LPL	Expression	positive		27	3
Expression: hyaluronic acid ---> CD44	Expression			64	3
negative Expression: SIAH1 ---| CTNNB1	Expression	negative		50	3
Expression: AR ---> CTNNB1	Expression			17	3
negative Expression: PSEN1 ---| CTNNB1	Expression	negative		31	3
positive Expression: SPP1 --+> CD44	Expression	positive		39	3
negative Expression: DKK1 ---| CTNNB1	Expression	negative		83	3
negative Expression: XAV939 ---| CTNNB1	Expression	negative		41	3
negative Expression: GSK3B ---| CTNNB1	Expression	negative		737	3
negative Expression: NOTCH1 ---| CTNNB1	Expression	negative		22	3
negative Expression: AXIN1 ---| CTNNB1	Expression	negative		248	3
positive Expression: pioglitazone --+> LPL	Expression	positive		17	3
negative Expression: WNT5A ---| CTNNB1	Expression	negative		66	3
positive Expression: WNT3A --+> CTNNB1	Expression	positive		141	3
negative Expression: estrogen ---| LPL	Expression	negative		26	3
positive Expression: estradiol --+> CTNNB1	Expression	positive		15	3
positive Expression: fatty acid --+> LPL	Expression	positive		29	3
positive Expression: valproic acid --+> CTNNB1	Expression	positive		31	3
positive Expression: LEP --+> LPL	Expression	positive		28	3
positive Expression: Li+ --+> CTNNB1	Expression	positive		56	3
positive Expression: lithium chloride --+> CTNNB1	Expression	positive		114	3
positive Expression: SMARCA4 --+> CD44	Expression	positive		16	3
Expression: linoleic acid ---> LPL	Expression			15	3
Expression: n-3 polyunsaturated fatty acids ---> LPL	Expression			18	3
positive Expression: CEBPA --+> LPL	Expression	positive		17	3
negative Expression: epigallocatechin-3-gallate ---| CTNNB1	Expression	negative		21	3
positive Expression: BMP2 --+> CTNNB1	Expression	positive		20	3
positive Expression: WNT10B --+> CTNNB1	Expression	positive		18	3
positive Expression: rosiglitazone --+> LPL	Expression	positive		27	3
positive Expression: prostaglandin E2 --+> CTNNB1	Expression	positive		16	3
positive Expression: NOTCH1 --+> HES5	Expression	positive		85	3
Expression: PIN1 ---> CTNNB1	Expression			20	3
positive Expression: troglitazone --+> LPL	Expression	positive		18	3
negative Expression: APC ---| CTNNB1	Expression	negative		371	3
Expression: CDH1 ---> CTNNB1	Expression			66	3
positive Regulation: LRP6 --+> CTNNB1	Regulation	positive		119	3
Regulation: ROR2 ---> CTNNB1	Regulation			18	3
negative Regulation: CD28 ---| CD44	Regulation	negative		15	3
negative Regulation: CaSR ---| CTNNB1	Regulation	negative		18	3
negative Regulation: WWTR1 ---| CTNNB1	Regulation	negative		20	3
positive Regulation: PTGS2 --+> CTNNB1	Regulation	positive		32	3
Regulation: carbohydrate ---> LPL	Regulation			22	3
positive Regulation: BSG --+> PPIA	Regulation	positive		15	3
negative Regulation: cyclosporine ---| LPL	Regulation	negative		16	3
Regulation: PRL ---> LPL	Regulation			28	3
negative Regulation: APOA2 ---| LPL	Regulation	negative		21	3
Regulation: HSPA1A ---> HSPA8	Regulation			19	3
Regulation: WT1 ---> CTNNB1	Regulation			18	3
Regulation: RAC1 ---> STMN1	Regulation			20	3
negative Regulation: testosterone ---| LPL	Regulation	negative		58	3
positive Regulation: CNR1 --+> LPL	Regulation	positive		15	3
positive Regulation: anti-CD3 --+> CD44	Regulation	positive		16	3
negative miRNAEffect: MIR199A1 ---| CD44	miRNAEffect	negative		15	3
negative miRNAEffect: MIR34A ---| CD44	miRNAEffect	negative		48	3
negative miRNAEffect: MIR320A ---| CTNNB1	miRNAEffect	negative		19	3
negative miRNAEffect: MIR101-1 ---| STMN1	miRNAEffect	negative		24	3
negative miRNAEffect: MIR223 ---| STMN1	miRNAEffect	negative		23	3
negative miRNAEffect: MIR1-1 ---| TAGLN2	miRNAEffect	negative		20	3
