# Supplementary material for: Cross-Species Meta-Analysis of Transcriptomic Data in Combination With Supervised Machine Learning Models Identifies the Common Gene Signature of Lactation Process
Source: Front Genet. 2018 Jul 12;9:235. doi: 10.3389/fgene.2018.00235 (PMC6052129; doi:10.3389/fgene.2018.00235)
Supplement: DATA SHEET S8 — Statistically significant subnetworks with downstream neighbors by up-regulated. [file Data_Sheet_8.XLSX]

## Sheet: ALL
Name	Total # of Neighbors	Gene Set Seed	Overlap	Percent Overlap	Overlapping Entities	p-value	Jaccard similarity	Hit type
Downstream Neighbors of SYP	58	SYP	2	3	STMN1;HSPA8	0.000125875	0.031746	Downstream Neighbors
Downstream Neighbors of PPID	63	PPID	2	3	PPIA;HSPA8	0.000148215	0.0294118	Downstream Neighbors
Downstream Neighbors of STMN1	80	STMN1	2	2	STMN1;PRDX1	0.000237665	0.0235294	Downstream Neighbors
Downstream Neighbors of CXCL12	483	CXCL12	3	0	STMN1;PPIA;HSPA8	0.000262198	0.00616016	Downstream Neighbors
Downstream Neighbors of HSPA1A	511	HSPA1A	3	0	PPIA;PRDX1;HSPA8	0.000309506	0.00582524	Downstream Neighbors
Downstream Neighbors of BBC3	98	BBC3	2	2	STMN1;PRDX1	0.000354988	0.0194175	Downstream Neighbors
Downstream Neighbors of CSF1	554	CSF1	3	0	PPIA;VAMP8;HSPA8	0.000392473	0.00537634	Downstream Neighbors
Downstream Neighbors of Cu2+	559	Cu2+	3	0	STMN1;PPIA;HSPA8	0.000402967	0.0053286	Downstream Neighbors
Downstream Neighbors of ERBB2	606	ERBB2	3	0	STMN1;VAMP8;PRDX1	0.000510652	0.00491803	Downstream Neighbors
Downstream Neighbors of LPS	3257	LPS	5	0	STMN1;PPIA;VAMP8;PRDX1;HSPA8	0.000576755	0.00153421	Downstream Neighbors
Downstream Neighbors of CCT2	1	CCT2	1	50	HSPA8	0.000596407	0.142857	Downstream Neighbors
Downstream Neighbors of CRYAB	128	CRYAB	2	1	HSPA8;PRDX1	0.000601757	0.0150376	Downstream Neighbors
Downstream Neighbors of PPIA	138	PPIA	2	1	PPIA;PRDX1	0.000698133	0.013986	Downstream Neighbors
Downstream Neighbors of PRKCI	154	PRKCI	2	1	STMN1;HSPA8	0.000866907	0.0125786	Downstream Neighbors
Downstream Neighbors of TP53	1827	TP53	4	0	STMN1;PPIA;PRDX1;HSPA8	0.000877109	0.00218579	Downstream Neighbors
Downstream Neighbors of RPLP2	2	RPLP2	1	33	RPLP2	0.000894499	0.125	Downstream Neighbors
Downstream Neighbors of DNAJC9	2	DNAJC9	1	33	HSPA8	0.000894499	0.125	Downstream Neighbors
Downstream Neighbors of C11orf73	2	C11orf73	1	33	HSPA8	0.000894499	0.125	Downstream Neighbors
Downstream Neighbors of GRPEL1	2	GRPEL1	1	33	HSPA8	0.000894499	0.125	Downstream Neighbors
Downstream Neighbors of STMN4	2	STMN4	1	33	STMN1	0.000894499	0.125	Downstream Neighbors
Downstream Neighbors of PPIL1	2	PPIL1	1	33	STMN1	0.000894499	0.125	Downstream Neighbors
Downstream Neighbors of MIR3120	2	MIR3120	1	33	HSPA8	0.000894499	0.125	Downstream Neighbors
Downstream Neighbors of H2O2	1881	H2O2	4	0	STMN1;PPIA;PRDX1;HSPA8	0.000980983	0.00212314	Downstream Neighbors
Downstream Neighbors of MAPK11	171	MAPK11	2	1	STMN1;PRDX1	0.00106577	0.0113636	Downstream Neighbors
Downstream Neighbors of DNAJB12	3	DNAJB12	1	25	HSPA8	0.00119252	0.111111	Downstream Neighbors
Downstream Neighbors of TCF24	3	TCF24	1	25	PPIA	0.00119252	0.111111	Downstream Neighbors
Downstream Neighbors of cadmium	853	cadmium	3	0	STMN1;PRDX1;HSPA8	0.00138442	0.00350058	Downstream Neighbors
Downstream Neighbors of LRP1	199	LRP1	2	1	PPIA;HSPA8	0.00143682	0.00980392	Downstream Neighbors
Downstream Neighbors of GALE	4	GALE	1	20	PPIA	0.00149046	0.1	Downstream Neighbors
Downstream Neighbors of TNPO3	4	TNPO3	1	20	PPIA	0.00149046	0.1	Downstream Neighbors
Downstream Neighbors of METTL21A	4	METTL21A	1	20	HSPA8	0.00149046	0.1	Downstream Neighbors
Downstream Neighbors of VEZF1	5	VEZF1	1	16	STMN1	0.00178833	0.0909091	Downstream Neighbors
Downstream Neighbors of KIF12	5	KIF12	1	16	HSPA8	0.00178833	0.0909091	Downstream Neighbors
Downstream Neighbors of SGTB	5	SGTB	1	16	HSPA8	0.00178833	0.0909091	Downstream Neighbors
Downstream Neighbors of BET1L	5	BET1L	1	16	HSPA8	0.00178833	0.0909091	Downstream Neighbors
Downstream Neighbors of DNAJA2	5	DNAJA2	1	16	HSPA8	0.00178833	0.0909091	Downstream Neighbors
Downstream Neighbors of DNAJC14	6	DNAJC14	1	14	HSPA8	0.00208613	0.0833333	Downstream Neighbors
Downstream Neighbors of RPL31	6	RPL31	1	14	STMN1	0.00208613	0.0833333	Downstream Neighbors
Downstream Neighbors of STMN3	6	STMN3	1	14	STMN1	0.00208613	0.0833333	Downstream Neighbors
Downstream Neighbors of DNAJC24	6	DNAJC24	1	14	HSPA8	0.00208613	0.0833333	Downstream Neighbors
Downstream Neighbors of MIR510	6	MIR510	1	14	PRDX1	0.00208613	0.0833333	Downstream Neighbors
Downstream Neighbors of glycerol	244	glycerol	2	0	STMN1;HSPA8	0.00214523	0.00803213	Downstream Neighbors
Downstream Neighbors of glucose	2340	glucose	4	0	PPIA;VAMP8;HSPA8;PRDX1	0.00225852	0.00170721	Downstream Neighbors
Downstream Neighbors of HSPA5	253	HSPA5	2	0	STMN1;PPIA	0.0023033	0.00775194	Downstream Neighbors
Downstream Neighbors of ARPP19	7	ARPP19	1	12	STMN1	0.00238385	0.0769231	Downstream Neighbors
Downstream Neighbors of TTL	7	TTL	1	12	STMN1	0.00238385	0.0769231	Downstream Neighbors
Downstream Neighbors of ANKHD1	7	ANKHD1	1	12	STMN1	0.00238385	0.0769231	Downstream Neighbors
Downstream Neighbors of F2	1032	F2	3	0	PPIA;HSPA8;PRDX1	0.00240156	0.00289575	Downstream Neighbors
Downstream Neighbors of NPPA	263	NPPA	2	0	STMN1;PPIA	0.00248529	0.00746269	Downstream Neighbors
Downstream Neighbors of MYC	1071	MYC	3	0	STMN1;PPIA;HSPA8	0.00267216	0.0027907	Downstream Neighbors
Downstream Neighbors of CHMP2B	8	CHMP2B	1	11	STMN1	0.0026815	0.0714286	Downstream Neighbors
Downstream Neighbors of SUN2	8	SUN2	1	11	PPIA	0.0026815	0.0714286	Downstream Neighbors
Downstream Neighbors of CNTRL	8	CNTRL	1	11	VAMP8	0.0026815	0.0714286	Downstream Neighbors
Downstream Neighbors of CPSF6	8	CPSF6	1	11	PPIA	0.0026815	0.0714286	Downstream Neighbors
Downstream Neighbors of LMLN	8	LMLN	1	11	VAMP8	0.0026815	0.0714286	Downstream Neighbors
Downstream Neighbors of PIN1	279	PIN1	2	0	PPIA;PRDX1	0.00279032	0.00704225	Downstream Neighbors
Downstream Neighbors of HSPB7	9	HSPB7	1	10	PRDX1	0.00297907	0.0666667	Downstream Neighbors
Downstream Neighbors of RCAN2	9	RCAN2	1	10	HSPA8	0.00297907	0.0666667	Downstream Neighbors
Downstream Neighbors of MIR770	9	MIR770	1	10	STMN1	0.00297907	0.0666667	Downstream Neighbors
Downstream Neighbors of SBF2	10	SBF2	1	9	VAMP8	0.00327657	0.0625	Downstream Neighbors
Downstream Neighbors of DOCK7	10	DOCK7	1	9	STMN1	0.00327657	0.0625	Downstream Neighbors
Downstream Neighbors of ELP2	10	ELP2	1	9	HSPA8	0.00327657	0.0625	Downstream Neighbors
Downstream Neighbors of HTN3	10	HTN3	1	9	HSPA8	0.00327657	0.0625	Downstream Neighbors
Downstream Neighbors of CDK10	11	CDK10	1	8	HSPA8	0.003574	0.0588235	Downstream Neighbors
Downstream Neighbors of CYTB	11	CYTB	1	8	PPIA	0.003574	0.0588235	Downstream Neighbors
Downstream Neighbors of DNAJB11	11	DNAJB11	1	8	HSPA8	0.003574	0.0588235	Downstream Neighbors
Downstream Neighbors of SNAP29	11	SNAP29	1	8	VAMP8	0.003574	0.0588235	Downstream Neighbors
Downstream Neighbors of RSL1D1	11	RSL1D1	1	8	HSPA8	0.003574	0.0588235	Downstream Neighbors
Downstream Neighbors of MAPK9	320	MAPK9	2	0	STMN1;PRDX1	0.00364898	0.00615385	Downstream Neighbors
Downstream Neighbors of Ca2+	2672	Ca2+	4	0	STMN1;PPIA;PRDX1;HSPA8	0.00372975	0.00149533	Downstream Neighbors
Downstream Neighbors of VPS13A	12	VPS13A	1	7	VAMP8	0.00387135	0.0555556	Downstream Neighbors
Downstream Neighbors of SYNJ1	12	SYNJ1	1	7	HSPA8	0.00387135	0.0555556	Downstream Neighbors
Downstream Neighbors of CDC23	12	CDC23	1	7	HSPA8	0.00387135	0.0555556	Downstream Neighbors
Downstream Neighbors of ACE	340	ACE	2	0	PPIA;HSPA8	0.00410762	0.0057971	Downstream Neighbors
Downstream Neighbors of TST	13	TST	1	7	PRDX1	0.00416863	0.0526316	Downstream Neighbors
Downstream Neighbors of DNAJB2	13	DNAJB2	1	7	HSPA8	0.00416863	0.0526316	Downstream Neighbors
Downstream Neighbors of MIR505	13	MIR505	1	7	STMN1	0.00416863	0.0526316	Downstream Neighbors
Downstream Neighbors of H+	350	H+	2	0	PRDX1;HSPA8	0.00434663	0.0056338	Downstream Neighbors
Downstream Neighbors of APOE	353	APOE	2	0	STMN1;PPIA	0.00441958	0.00558659	Downstream Neighbors
Downstream Neighbors of CDK5	354	CDK5	2	0	STMN1;PRDX1	0.00444403	0.00557103	Downstream Neighbors
Downstream Neighbors of SIN3B	14	SIN3B	1	6	HSPA8	0.00446583	0.05	Downstream Neighbors
Downstream Neighbors of STMN2	14	STMN2	1	6	STMN1	0.00446583	0.05	Downstream Neighbors
Downstream Neighbors of ZDHHC15	14	ZDHHC15	1	6	STMN1	0.00446583	0.05	Downstream Neighbors
Downstream Neighbors of DNAJC6	14	DNAJC6	1	6	HSPA8	0.00446583	0.05	Downstream Neighbors
Downstream Neighbors of MAP4	14	MAP4	1	6	STMN1	0.00446583	0.05	Downstream Neighbors
Downstream Neighbors of RCVRN	15	RCVRN	1	6	HSPA8	0.00476296	0.047619	Downstream Neighbors
Downstream Neighbors of RAB21	15	RAB21	1	6	VAMP8	0.00476296	0.047619	Downstream Neighbors
Downstream Neighbors of HSPBP1	15	HSPBP1	1	6	HSPA8	0.00476296	0.047619	Downstream Neighbors
Downstream Neighbors of TENM1	15	TENM1	1	6	STMN1	0.00476296	0.047619	Downstream Neighbors
Downstream Neighbors of CDK2	368	CDK2	2	0	STMN1;PRDX1	0.004793	0.00536193	Downstream Neighbors
Downstream Neighbors of TXN	373	TXN	2	0	PPIA;PRDX1	0.00492066	0.00529101	Downstream Neighbors
Downstream Neighbors of STXBP2	16	STXBP2	1	5	VAMP8	0.00506002	0.0454545	Downstream Neighbors
Downstream Neighbors of FGFBP1	16	FGFBP1	1	5	HSPA8	0.00506002	0.0454545	Downstream Neighbors
Downstream Neighbors of DYNLL1	16	DYNLL1	1	5	PPIA	0.00506002	0.0454545	Downstream Neighbors
Downstream Neighbors of DNAJA1	16	DNAJA1	1	5	HSPA8	0.00506002	0.0454545	Downstream Neighbors
Downstream Neighbors of MACF1	16	MACF1	1	5	STMN1	0.00506002	0.0454545	Downstream Neighbors
Downstream Neighbors of RBMS3	16	RBMS3	1	5	PRDX1	0.00506002	0.0454545	Downstream Neighbors
Downstream Neighbors of TREX1	17	TREX1	1	5	PPIA	0.005357	0.0434783	Downstream Neighbors
Downstream Neighbors of TKT	17	TKT	1	5	PRDX1	0.005357	0.0434783	Downstream Neighbors
Downstream Neighbors of PIWIL1	17	PIWIL1	1	5	STMN1	0.005357	0.0434783	Downstream Neighbors
