# Supplementary material for: Cross-Species Meta-Analysis of Transcriptomic Data in Combination With Supervised Machine Learning Models Identifies the Common Gene Signature of Lactation Process
Source: Front Genet. 2018 Jul 12;9:235. doi: 10.3389/fgene.2018.00235 (PMC6052129; doi:10.3389/fgene.2018.00235)
Supplement: DATA SHEET S9 — Statistically significant subnetworks with upstream neighbors by down-regulated. [file Data_Sheet_9.XLSX]

## Sheet: ALL
Name	Total # of Neighbors	Gene Set Seed	Overlap	Percent Overlap	Overlapping Entities	p-value	Jaccard similarity	Hit type
Upstream Neighbors of RNF43	18	RNF43	2	10	CD44;CTNNB1	1.39831e-05	0.0869565	Upstream Neighbors
Upstream Neighbors of RAPSN	24	RAPSN	2	8	THTPA;CTNNB1	2.52009e-05	0.0689655	Upstream Neighbors
Upstream Neighbors of LECT1	25	LECT1	2	7	CD44;CTNNB1	2.73881e-05	0.0666667	Upstream Neighbors
Upstream Neighbors of KLF2	213	KLF2	3	1	LPL;CD44;CTNNB1	3.29911e-05	0.0138249	Upstream Neighbors
Upstream Neighbors of SMAD9	243	SMAD9	3	1	CD44;HES5;CTNNB1	4.88653e-05	0.0121457	Upstream Neighbors
Upstream Neighbors of TCF3	244	TCF3	3	1	CD44;HES5;CTNNB1	4.94666e-05	0.0120968	Upstream Neighbors
Upstream Neighbors of MIR302A	45	MIR302A	2	4	CD44;CTNNB1	9.00994e-05	0.04	Upstream Neighbors
Upstream Neighbors of ASCL2	45	ASCL2	2	4	CD44;CTNNB1	9.00994e-05	0.04	Upstream Neighbors
Upstream Neighbors of CD14	302	CD14	3	0	CD44;LPL;CTNNB1	9.32477e-05	0.00980392	Upstream Neighbors
Upstream Neighbors of SNAI2	304	SNAI2	3	0	CD44;HES5;CTNNB1	9.5092e-05	0.00974026	Upstream Neighbors
Upstream Neighbors of SELL	306	SELL	3	0	CD44;LPL;CTNNB1	9.69601e-05	0.00967742	Upstream Neighbors
Upstream Neighbors of DNMT1	319	DNMT1	3	0	CD44;LPL;CTNNB1	0.000109693	0.00928793	Upstream Neighbors
Upstream Neighbors of TWIST1	321	TWIST1	3	0	CD44;HES5;CTNNB1	0.000111744	0.00923077	Upstream Neighbors
Upstream Neighbors of ROBO2	51	ROBO2	2	3	HES5;CTNNB1	0.000115929	0.0357143	Upstream Neighbors
Upstream Neighbors of MUC5AC	337	MUC5AC	3	0	CD44;HES5;CTNNB1	0.000129065	0.00879765	Upstream Neighbors
Upstream Neighbors of SALL4	56	SALL4	2	3	CD44;CTNNB1	0.000139915	0.0327869	Upstream Neighbors
Upstream Neighbors of ZYX	56	ZYX	2	3	CD44;CTNNB1	0.000139915	0.0327869	Upstream Neighbors
Upstream Neighbors of IL1R2	57	IL1R2	2	3	LPL;CTNNB1	0.00014498	0.0322581	Upstream Neighbors
Upstream Neighbors of TPM1	59	TPM1	2	3	TNNC1;CTNNB1	0.000155378	0.03125	Upstream Neighbors
Upstream Neighbors of NEUROD4	59	NEUROD4	2	3	HES5;CTNNB1	0.000155378	0.03125	Upstream Neighbors
Upstream Neighbors of SMAD5	367	SMAD5	3	0	CD44;HES5;CTNNB1	0.000166108	0.00808625	Upstream Neighbors
Upstream Neighbors of HOTAIR	61	HOTAIR	2	3	CD44;CTNNB1	0.000166133	0.030303	Upstream Neighbors
Upstream Neighbors of STMN2	69	STMN2	2	2	HES5;CTNNB1	0.000212711	0.027027	Upstream Neighbors
Upstream Neighbors of RAG2	76	RAG2	2	2	CD44;CTNNB1	0.000258127	0.0246914	Upstream Neighbors
Upstream Neighbors of L1CAM	80	L1CAM	2	2	CD44;CTNNB1	0.000286026	0.0235294	Upstream Neighbors
Upstream Neighbors of ALCAM	82	ALCAM	2	2	CD44;CTNNB1	0.000300505	0.0229885	Upstream Neighbors
Upstream Neighbors of SMAD1	459	SMAD1	3	0	CD44;HES5;CTNNB1	0.000321278	0.00647948	Upstream Neighbors
Upstream Neighbors of SOCS3	461	SOCS3	3	0	LPL;CD44;CTNNB1	0.000325413	0.00645161	Upstream Neighbors
Upstream Neighbors of SPRR2B	1	SPRR2B	1	50	CD44	0.000326935	0.142857	Upstream Neighbors
Upstream Neighbors of USP34	1	USP34	1	50	CTNNB1	0.000326935	0.142857	Upstream Neighbors
Upstream Neighbors of m_Zfhx2os	1	m_Zfhx2os	1	50	CTNNB1	0.000326935	0.142857	Upstream Neighbors
Upstream Neighbors of DGAT2	87	DGAT2	2	2	LPL;CTNNB1	0.000338245	0.0217391	Upstream Neighbors
Upstream Neighbors of PXN	472	PXN	3	0	LPL;CD44;CTNNB1	0.000348775	0.00630252	Upstream Neighbors
Upstream Neighbors of TRB	90	TRB	2	2	CD44;CTNNB1	0.000361946	0.0210526	Upstream Neighbors
Upstream Neighbors of UCHL1	96	UCHL1	2	2	LPL;CTNNB1	0.000411717	0.019802	Upstream Neighbors
Upstream Neighbors of MIR203A	97	MIR203A	2	2	CD44;CTNNB1	0.00042032	0.0196078	Upstream Neighbors
Upstream Neighbors of ATOH1	98	ATOH1	2	2	HES5;CTNNB1	0.000429009	0.0194175	Upstream Neighbors
Upstream Neighbors of NOS2	1366	NOS2	4	0	TNNC1;CD44;LPL;CTNNB1	0.000493886	0.00292184	Upstream Neighbors
Upstream Neighbors of PLAU	546	PLAU	3	0	LPL;CD44;CTNNB1	0.000534693	0.00545455	Upstream Neighbors
Upstream Neighbors of SOD2	566	SOD2	3	0	LPL;HES5;CTNNB1	0.000594052	0.00526316	Upstream Neighbors
Upstream Neighbors of HAND2	119	HAND2	2	1	HES5;CTNNB1	0.000631649	0.016129	Upstream Neighbors
Upstream Neighbors of NEUROG2	121	NEUROG2	2	1	HES5;CTNNB1	0.000652947	0.015873	Upstream Neighbors
Upstream Neighbors of FBXW7	121	FBXW7	2	1	HES5;CTNNB1	0.000652947	0.015873	Upstream Neighbors
Upstream Neighbors of CDHR5	2	CDHR5	1	33	CTNNB1	0.000653778	0.125	Upstream Neighbors
Upstream Neighbors of TTLL5	2	TTLL5	1	33	CTNNB1	0.000653778	0.125	Upstream Neighbors
Upstream Neighbors of ANAPC15	2	ANAPC15	1	33	CTNNB1	0.000653778	0.125	Upstream Neighbors
Upstream Neighbors of ACD	2	ACD	1	33	CTNNB1	0.000653778	0.125	Upstream Neighbors
Upstream Neighbors of MIR770	2	MIR770	1	33	CTNNB1	0.000653778	0.125	Upstream Neighbors
Upstream Neighbors of DCHS2	2	DCHS2	1	33	CTNNB1	0.000653778	0.125	Upstream Neighbors
Upstream Neighbors of IBD12	2	IBD12	1	33	CD44	0.000653778	0.125	Upstream Neighbors
Upstream Neighbors of DCHS1	2	DCHS1	1	33	CTNNB1	0.000653778	0.125	Upstream Neighbors
Upstream Neighbors of OTX2	122	OTX2	2	1	HES5;CTNNB1	0.000663726	0.015748	Upstream Neighbors
Upstream Neighbors of PAX5	128	PAX5	2	1	LPL;CTNNB1	0.000730215	0.0150376	Upstream Neighbors
Upstream Neighbors of ACOX1	130	ACOX1	2	1	LPL;CTNNB1	0.000753068	0.0148148	Upstream Neighbors
Upstream Neighbors of PROX1	131	PROX1	2	1	HES5;CTNNB1	0.000764624	0.0147059	Upstream Neighbors
Upstream Neighbors of NEUROG3	132	NEUROG3	2	1	HES5;CTNNB1	0.000776267	0.0145985	Upstream Neighbors
Upstream Neighbors of ITGA4	132	ITGA4	2	1	CD44;CTNNB1	0.000776267	0.0145985	Upstream Neighbors
Upstream Neighbors of CD24	133	CD24	2	1	CD44;CTNNB1	0.000787995	0.0144928	Upstream Neighbors
Upstream Neighbors of LATS1	133	LATS1	2	1	CD44;CTNNB1	0.000787995	0.0144928	Upstream Neighbors
Upstream Neighbors of NEUROG1	144	NEUROG1	2	1	HES5;CTNNB1	0.00092268	0.0134228	Upstream Neighbors
Upstream Neighbors of ADAMTS5	144	ADAMTS5	2	1	CD44;CTNNB1	0.00092268	0.0134228	Upstream Neighbors
Upstream Neighbors of SOX10	145	SOX10	2	1	HES5;CTNNB1	0.000935439	0.0133333	Upstream Neighbors
Upstream Neighbors of BSG	147	BSG	2	1	CD44;CTNNB1	0.000961213	0.0131579	Upstream Neighbors
Upstream Neighbors of DLK1	148	DLK1	2	1	LPL;CTNNB1	0.000974228	0.0130719	Upstream Neighbors
Upstream Neighbors of EPB41L4A	3	EPB41L4A	1	25	CTNNB1	0.000980529	0.111111	Upstream Neighbors
Upstream Neighbors of m_In(17)2t	3	m_In(17)2t	1	25	CTNNB1	0.000980529	0.111111	Upstream Neighbors
Upstream Neighbors of EIF3K	3	EIF3K	1	25	CTNNB1	0.000980529	0.111111	Upstream Neighbors
Upstream Neighbors of ZMIZ2	3	ZMIZ2	1	25	CTNNB1	0.000980529	0.111111	Upstream Neighbors
Upstream Neighbors of TPBGL	3	TPBGL	1	25	CTNNB1	0.000980529	0.111111	Upstream Neighbors
Upstream Neighbors of NBPF1	3	NBPF1	1	25	CTNNB1	0.000980529	0.111111	Upstream Neighbors
Upstream Neighbors of ISCA1	3	ISCA1	1	25	CTNNB1	0.000980529	0.111111	Upstream Neighbors
Upstream Neighbors of FIBIN	3	FIBIN	1	25	CTNNB1	0.000980529	0.111111	Upstream Neighbors
Upstream Neighbors of ADAMTS4	149	ADAMTS4	2	1	CD44;CTNNB1	0.000987329	0.012987	Upstream Neighbors
Upstream Neighbors of PLIN1	151	PLIN1	2	1	LPL;CTNNB1	0.00101379	0.0128205	Upstream Neighbors
Upstream Neighbors of HMGA2	153	HMGA2	2	1	CD44;CTNNB1	0.00104059	0.0126582	Upstream Neighbors
Upstream Neighbors of DLL1	161	DLL1	2	1	HES5;CTNNB1	0.00115119	0.0120482	Upstream Neighbors
Upstream Neighbors of NOTCH2	165	NOTCH2	2	1	CD44;CTNNB1	0.00120853	0.0117647	Upstream Neighbors
Upstream Neighbors of PDCD4	166	PDCD4	2	1	CD44;CTNNB1	0.00122308	0.0116959	Upstream Neighbors
Upstream Neighbors of IL7R	170	IL7R	2	1	CD44;CTNNB1	0.00128211	0.0114286	Upstream Neighbors
Upstream Neighbors of m_Gulo	4	m_Gulo	1	20	CTNNB1	0.00130719	0.1	Upstream Neighbors
Upstream Neighbors of NOTUM	4	NOTUM	1	20	CTNNB1	0.00130719	0.1	Upstream Neighbors
Upstream Neighbors of LRPAP1	4	LRPAP1	1	20	LPL	0.00130719	0.1	Upstream Neighbors
Upstream Neighbors of SPINK4	4	SPINK4	1	20	CTNNB1	0.00130719	0.1	Upstream Neighbors
Upstream Neighbors of ERAS	4	ERAS	1	20	CTNNB1	0.00130719	0.1	Upstream Neighbors
Upstream Neighbors of MIEF2	4	MIEF2	1	20	FIS1	0.00130719	0.1	Upstream Neighbors
Upstream Neighbors of SCARA5	4	SCARA5	1	20	CTNNB1	0.00130719	0.1	Upstream Neighbors
Upstream Neighbors of FAM126A	4	FAM126A	1	20	CTNNB1	0.00130719	0.1	Upstream Neighbors
Upstream Neighbors of PLEKHA5	4	PLEKHA5	1	20	CTNNB1	0.00130719	0.1	Upstream Neighbors
Upstream Neighbors of KRT75	4	KRT75	1	20	CTNNB1	0.00130719	0.1	Upstream Neighbors
Upstream Neighbors of TSPAN2	4	TSPAN2	1	20	CTNNB1	0.00130719	0.1	Upstream Neighbors
Upstream Neighbors of YAP1	172	YAP1	2	1	CD44;CTNNB1	0.00131214	0.0112994	Upstream Neighbors
Upstream Neighbors of KRT10	174	KRT10	2	1	CD44;CTNNB1	0.0013425	0.0111732	Upstream Neighbors
Upstream Neighbors of FGF1	175	FGF1	2	1	CD44;CTNNB1	0.00135781	0.0111111	Upstream Neighbors
Upstream Neighbors of thromboxane B2	177	thromboxane B2	2	1	LPL;CD44	0.00138868	0.010989	Upstream Neighbors
Upstream Neighbors of WNT4	178	WNT4	2	1	CD44;CTNNB1	0.00140424	0.010929	Upstream Neighbors
Upstream Neighbors of BMI1	183	BMI1	2	1	CD44;CTNNB1	0.00148331	0.0106383	Upstream Neighbors
Upstream Neighbors of NRG1	184	NRG1	2	1	CD44;CTNNB1	0.00149937	0.010582	Upstream Neighbors
Upstream Neighbors of ABCC2	186	ABCC2	2	1	CD44;CTNNB1	0.00153176	0.0104712	Upstream Neighbors
Upstream Neighbors of FEZF1	5	FEZF1	1	16	HES5	0.00163376	0.0909091	Upstream Neighbors
Upstream Neighbors of MIR431	5	MIR431	1	16	CTNNB1	0.00163376	0.0909091	Upstream Neighbors
