# Supplementary material for: Cross-Species Meta-Analysis of Transcriptomic Data in Combination With Supervised Machine Learning Models Identifies the Common Gene Signature of Lactation Process
Source: Front Genet. 2018 Jul 12;9:235. doi: 10.3389/fgene.2018.00235 (PMC6052129; doi:10.3389/fgene.2018.00235)
Supplement: DATA SHEET S10 — Statistically significant subnetworks with upstream neighbors by up-regulated. [file Data_Sheet_10.XLSX]

## Sheet: ALL
Name	Total # of Neighbors	Gene Set Seed	Overlap	Percent Overlap	Overlapping Entities	p-value	Jaccard similarity	Hit type
Upstream Neighbors of TLR4	774	TLR4	4	0	STMN1;PPIA;HSPA8;PRDX1	2.39835e-05	0.00515464	Upstream Neighbors
Upstream Neighbors of CS	237	CS	3	1	PPIA;PRDX1;HSPA8	2.6133e-05	0.0125	Upstream Neighbors
Upstream Neighbors of glutathione	356	glutathione	3	0	STMN1;PPIA;PRDX1	8.78338e-05	0.00835655	Upstream Neighbors
Upstream Neighbors of PARP1	1079	PARP1	4	0	STMN1;PPIA;PRDX1;HSPA8	8.86645e-05	0.00370028	Upstream Neighbors
Upstream Neighbors of ICAM1	1198	ICAM1	4	0	STMN1;PPIA;PRDX1;HSPA8	0.000133569	0.00333333	Upstream Neighbors
Upstream Neighbors of PRDX5	66	PRDX5	2	2	PPIA;PRDX1	0.000139261	0.0285714	Upstream Neighbors
Upstream Neighbors of MTOR	1266	MTOR	4	0	STMN1;RPLP2;PRDX1;HSPA8	0.000165738	0.00315457	Upstream Neighbors
Upstream Neighbors of PRDX2	78	PRDX2	2	2	PPIA;PRDX1	0.000194674	0.0243902	Upstream Neighbors
Upstream Neighbors of PRDX6	91	PRDX6	2	2	PPIA;PRDX1	0.000265035	0.0210526	Upstream Neighbors
Upstream Neighbors of ZFP41	1	ZFP41	1	50	PPIA	0.00028023	0.166667	Upstream Neighbors
Upstream Neighbors of CFTR	529	CFTR	3	0	PPIA;VAMP8;HSPA8	0.000283711	0.0056391	Upstream Neighbors
Upstream Neighbors of ENO1	96	ENO1	2	2	PRDX1;HSPA8	0.000294946	0.02	Upstream Neighbors
Upstream Neighbors of VAMP2	119	VAMP2	2	1	VAMP8;HSPA8	0.000452825	0.0162602	Upstream Neighbors
Upstream Neighbors of AKT1	3374	AKT1	5	0	STMN1;PPIA;RPLP2;HSPA8;PRDX1	0.0005053	0.00148148	Upstream Neighbors
Upstream Neighbors of CDK4	644	CDK4	3	0	STMN1;PPIA;HSPA8	0.000506133	0.00463679	Upstream Neighbors
Upstream Neighbors of PRDX1	128	PRDX1	2	1	STMN1;PPIA	0.000523633	0.0151515	Upstream Neighbors
Upstream Neighbors of ALB	724	ALB	3	0	STMN1;PPIA;HSPA8	0.000713376	0.00412655	Upstream Neighbors
Upstream Neighbors of DNAJC15	3	DNAJC15	1	25	HSPA8	0.000840493	0.125	Upstream Neighbors
Upstream Neighbors of SNAP25	175	SNAP25	2	1	VAMP8;HSPA8	0.000975103	0.0111732	Upstream Neighbors
Upstream Neighbors of NFKBIA	852	NFKBIA	3	0	PPIA;PRDX1;HSPA8	0.00114738	0.00350877	Upstream Neighbors
Upstream Neighbors of RELA	876	RELA	3	0	PPIA;HSPA8;PRDX1	0.001244	0.00341297	Upstream Neighbors
Upstream Neighbors of FAU	5	FAU	1	16	HSPA8	0.00140049	0.1	Upstream Neighbors
Upstream Neighbors of ZPR1	5	ZPR1	1	16	PPIA	0.00140049	0.1	Upstream Neighbors
Upstream Neighbors of TTL	5	TTL	1	16	STMN1	0.00140049	0.1	Upstream Neighbors
Upstream Neighbors of UBL4A	5	UBL4A	1	16	HSPA8	0.00140049	0.1	Upstream Neighbors
Upstream Neighbors of BET1L	5	BET1L	1	16	STMN1	0.00140049	0.1	Upstream Neighbors
Upstream Neighbors of AR	920	AR	3	0	STMN1;PRDX1;HSPA8	0.00143442	0.00325027	Upstream Neighbors
Upstream Neighbors of UBA52	6	UBA52	1	14	HSPA8	0.0016804	0.0909091	Upstream Neighbors
Upstream Neighbors of SIGLEC14	6	SIGLEC14	1	14	HSPA8	0.0016804	0.0909091	Upstream Neighbors
Upstream Neighbors of TLR3	233	TLR3	2	0	STMN1;HSPA8	0.00171853	0.00843882	Upstream Neighbors
Upstream Neighbors of AURKA	238	AURKA	2	0	STMN1;HSPA8	0.00179212	0.00826446	Upstream Neighbors
Upstream Neighbors of NMT1	7	NMT1	1	12	HSPA8	0.00196023	0.0833333	Upstream Neighbors
Upstream Neighbors of TBCB	7	TBCB	1	12	STMN1	0.00196023	0.0833333	Upstream Neighbors
Upstream Neighbors of TNPO3	7	TNPO3	1	12	PPIA	0.00196023	0.0833333	Upstream Neighbors
Upstream Neighbors of STATH	7	STATH	1	12	STMN1	0.00196023	0.0833333	Upstream Neighbors
Upstream Neighbors of RHO	255	RHO	2	0	PPIA;HSPA8	0.00205348	0.00772201	Upstream Neighbors
Upstream Neighbors of EIF2AK2	263	EIF2AK2	2	0	PPIA;HSPA8	0.00218243	0.00749064	Upstream Neighbors
Upstream Neighbors of DNAJC14	8	DNAJC14	1	11	HSPA8	0.00224001	0.0769231	Upstream Neighbors
Upstream Neighbors of STMN4	8	STMN4	1	11	STMN1	0.00224001	0.0769231	Upstream Neighbors
Upstream Neighbors of GPSM3	8	GPSM3	1	11	HSPA8	0.00224001	0.0769231	Upstream Neighbors
Upstream Neighbors of TNF	2498	TNF	4	0	PPIA;VAMP8;PRDX1;HSPA8	0.0022814	0.0016	Upstream Neighbors
Upstream Neighbors of BAG5	9	BAG5	1	10	HSPA8	0.00251971	0.0714286	Upstream Neighbors
Upstream Neighbors of MAP3K5	311	MAP3K5	2	0	PPIA;PRDX1	0.00303524	0.00634921	Upstream Neighbors
Upstream Neighbors of GDPD5	11	GDPD5	1	8	PRDX1	0.00307893	0.0625	Upstream Neighbors
Upstream Neighbors of HIF1A	1199	HIF1A	3	0	STMN1;PRDX1;HSPA8	0.00308281	0.00249584	Upstream Neighbors
Upstream Neighbors of LRRC4	12	LRRC4	1	7	STMN1	0.00335844	0.0588235	Upstream Neighbors
Upstream Neighbors of APP	1270	APP	3	0	PPIA;HSPA8;PRDX1	0.00363576	0.00235664	Upstream Neighbors
Upstream Neighbors of SIGLEC5	14	SIGLEC5	1	6	HSPA8	0.00391727	0.0526316	Upstream Neighbors
Upstream Neighbors of CPSF6	14	CPSF6	1	6	PPIA	0.00391727	0.0526316	Upstream Neighbors
Upstream Neighbors of SUN2	15	SUN2	1	6	PPIA	0.00419658	0.05	Upstream Neighbors
Upstream Neighbors of TUB	16	TUB	1	5	STMN1	0.00447583	0.047619	Upstream Neighbors
Upstream Neighbors of GOSR1	16	GOSR1	1	5	STMN1	0.00447583	0.047619	Upstream Neighbors
Upstream Neighbors of TCP1	17	TCP1	1	5	HSPA8	0.00475501	0.0454545	Upstream Neighbors
Upstream Neighbors of MCF2	17	MCF2	1	5	HSPA8	0.00475501	0.0454545	Upstream Neighbors
Upstream Neighbors of UBR5	17	UBR5	1	5	PRDX1	0.00475501	0.0454545	Upstream Neighbors
Upstream Neighbors of NQO2	18	NQO2	1	5	PRDX1	0.00503413	0.0434783	Upstream Neighbors
Upstream Neighbors of IPO7	18	IPO7	1	5	HSPA8	0.00503413	0.0434783	Upstream Neighbors
Upstream Neighbors of SOD1	403	SOD1	2	0	PPIA;PRDX1	0.00504186	0.004914	Upstream Neighbors
Upstream Neighbors of EXT1	19	EXT1	1	5	PRDX1	0.00531319	0.0416667	Upstream Neighbors
Upstream Neighbors of MAK	21	MAK	1	4	HSPA8	0.0058711	0.0384615	Upstream Neighbors
Upstream Neighbors of CSTB	21	CSTB	1	4	PPIA	0.0058711	0.0384615	Upstream Neighbors
Upstream Neighbors of MANF	21	MANF	1	4	HSPA8	0.0058711	0.0384615	Upstream Neighbors
Upstream Neighbors of PEG3	23	PEG3	1	4	PPIA	0.00642875	0.0357143	Upstream Neighbors
Upstream Neighbors of LPP	23	LPP	1	4	PRDX1	0.00642875	0.0357143	Upstream Neighbors
Upstream Neighbors of VAMP4	23	VAMP4	1	4	VAMP8	0.00642875	0.0357143	Upstream Neighbors
Upstream Neighbors of MAPK14	1569	MAPK14	3	0	PPIA;HSPA8;PRDX1	0.00663734	0.0019084	Upstream Neighbors
Upstream Neighbors of HSPA5	465	HSPA5	2	0	PPIA;HSPA8	0.00666268	0.00426439	Upstream Neighbors
Upstream Neighbors of CEP55	24	CEP55	1	4	VAMP8	0.00670748	0.0344828	Upstream Neighbors
Upstream Neighbors of ISCU	24	ISCU	1	4	HSPA8	0.00670748	0.0344828	Upstream Neighbors
Upstream Neighbors of CFL1	473	CFL1	2	0	STMN1;HSPA8	0.00688723	0.00419287	Upstream Neighbors
Upstream Neighbors of CAPZA1	26	CAPZA1	1	3	HSPA8	0.00726474	0.0322581	Upstream Neighbors
Upstream Neighbors of TF	491	TF	2	0	PPIA;HSPA8	0.00740519	0.0040404	Upstream Neighbors
Upstream Neighbors of serotonin	492	serotonin	2	0	PPIA;VAMP8	0.00743448	0.00403226	Upstream Neighbors
Upstream Neighbors of APOBEC1	27	APOBEC1	1	3	HSPA8	0.00754327	0.03125	Upstream Neighbors
Upstream Neighbors of SLC38A1	27	SLC38A1	1	3	PRDX1	0.00754327	0.03125	Upstream Neighbors
Upstream Neighbors of ITK	27	ITK	1	3	PPIA	0.00754327	0.03125	Upstream Neighbors
Upstream Neighbors of STXBP3	28	STXBP3	1	3	VAMP8	0.00782174	0.030303	Upstream Neighbors
Upstream Neighbors of STX12	28	STX12	1	3	VAMP8	0.00782174	0.030303	Upstream Neighbors
Upstream Neighbors of RGS9	29	RGS9	1	3	HSPA8	0.00810014	0.0294118	Upstream Neighbors
Upstream Neighbors of PRDX4	29	PRDX4	1	3	PPIA	0.00810014	0.0294118	Upstream Neighbors
Upstream Neighbors of RCVRN	29	RCVRN	1	3	HSPA8	0.00810014	0.0294118	Upstream Neighbors
Upstream Neighbors of ISL2	30	ISL2	1	3	PRDX1	0.00837848	0.0285714	Upstream Neighbors
Upstream Neighbors of CXCL12	529	CXCL12	2	0	PPIA;PRDX1	0.00855603	0.00375235	Upstream Neighbors
Upstream Neighbors of TOMM70A	31	TOMM70A	1	3	HSPA8	0.00865675	0.0277778	Upstream Neighbors
Upstream Neighbors of SELK	31	SELK	1	3	HSPA8	0.00865675	0.0277778	Upstream Neighbors
Upstream Neighbors of MAP4	31	MAP4	1	3	STMN1	0.00865675	0.0277778	Upstream Neighbors
Upstream Neighbors of APOL1	32	APOL1	1	3	VAMP8	0.00893495	0.027027	Upstream Neighbors
Upstream Neighbors of ALDOB	33	ALDOB	1	2	HSPA8	0.0092131	0.0263158	Upstream Neighbors
Upstream Neighbors of MARCO	33	MARCO	1	2	PPIA	0.0092131	0.0263158	Upstream Neighbors
Upstream Neighbors of KIF5A	33	KIF5A	1	2	STMN1	0.0092131	0.0263158	Upstream Neighbors
Upstream Neighbors of NUP153	33	NUP153	1	2	PPIA	0.0092131	0.0263158	Upstream Neighbors
Upstream Neighbors of COL6A1	34	COL6A1	1	2	PRDX1	0.00949117	0.025641	Upstream Neighbors
Upstream Neighbors of STX3	34	STX3	1	2	VAMP8	0.00949117	0.025641	Upstream Neighbors
Upstream Neighbors of TCN1	34	TCN1	1	2	PPIA	0.00949117	0.025641	Upstream Neighbors
Upstream Neighbors of CXCL8	1788	CXCL8	3	0	PPIA;VAMP8;HSPA8	0.00958967	0.00167504	Upstream Neighbors
Upstream Neighbors of EIF2AK1	35	EIF2AK1	1	2	HSPA8	0.00976918	0.025	Upstream Neighbors
Upstream Neighbors of SSB	36	SSB	1	2	PPIA	0.0100471	0.0243902	Upstream Neighbors
Upstream Neighbors of CIT	37	CIT	1	2	STMN1	0.010325	0.0238095	Upstream Neighbors
Upstream Neighbors of TRIM5	37	TRIM5	1	2	PPIA	0.010325	0.0238095	Upstream Neighbors
Upstream Neighbors of ASIC2	38	ASIC2	1	2	HSPA8	0.0106028	0.0232558	Upstream Neighbors
